# Supplementary material for: A short-lived peptide signal regulates cell-to-cell communication in Listeria monocytogenes
Source: Commun Biol. 2024 Aug 3;7:942. doi: 10.1038/s42003-024-06623-6 (PMC11297923; doi:10.1038/s42003-024-06623-6)
Supplement: Supplementary file 4 — Supplementary Data 1 [file 42003_2024_6623_MOESM4_ESM.xlsx]

## Sheet: Rearrangement rate (P2 to P3)
Time (min)	P2 shift to P3 (%)
0	0
1	49.3
2	72.7
4	92.7
8	98.7

## Sheet: Hypothetical P2 decay
Time (min)	P2 decay from 1000 nM
0	1000
1.3	500
2.6	250
3.9	125
5.2	62.5
6.5	31.25
7.8	15.625
9.1	7.8125
10.4	3.90625
11.7	1.95312
13	0.976563
14.3	0.488281
