# Supplementary material for: A short-lived peptide signal regulates cell-to-cell communication in Listeria monocytogenes
Source: Commun Biol. 2024 Aug 3;7:942. doi: 10.1038/s42003-024-06623-6 (PMC11297923; doi:10.1038/s42003-024-06623-6)
Supplement: Supplementary file 5 — Supplementary Data 2 [file 42003_2024_6623_MOESM5_ESM.xlsx]

## Sheet: Figure 2c
WT::P2-lux in TSB treated with P1																																							WT::P2-lux in TSB treated with P2
	Luminescence																																							Luminescence
	50 mM						5 mM						0.5 mM						No peptide									No peptide + 1% DMSO												50 mM						5 mM
	Bio rep1		Bio rep2		Bio rep3		Bio rep1		Bio rep2		Bio rep3		Bio rep1		Bio rep2		Bio rep3		Bio rep1			Bio rep2			Bio rep3			Bio rep1			Bio rep2			Bio rep3						Bio rep1		Bio rep2		Bio rep3		Bio rep1		Bio rep2
Time (min)	Rep1	Rep2	Rep1	Rep2	Rep1	Rep2	Rep1	Rep2	Rep1	Rep2	Rep1	Rep2	Rep1	Rep2	Rep1	Rep2	Rep1	Rep2	Rep1	Rep2	Rep3	Rep1	Rep2	Rep3	Rep1	Rep2	Rep3	Rep1	Rep2	Rep3	Rep1	Rep2	Rep3	Rep1	Rep2	Rep3			Time (min)	Rep1	Rep2	Rep1	Rep2	Rep1	Rep2	Rep1	Rep2	Rep1	Rep2
20	262	325	872	1079	1391	629	383	68	991	1045	813	1103	108	172	886	943	669	729	180	105	71	1215	697	1151	851	1107	1165	452	269	564	1113	1069	1143	560	787	1083			20	438	218	608	538	820	1322	318	437	1286	997
40	526	434	1240	1713	1447	689	277	501	1162	1712	1177	1535	233	664	2065	2105	982	974	288	609	703	1244	1833	1850	1387	972	877	120	403	357	1635	1502	2086	560	676	1141			40	533	507	1884	1575	847	1232	344	771	2630	2732
60	490	78	1337	1415	1291	988	497	933	1383	1465	1066	851	57	747	2231	1823	843	1225	465	259	266	1656	2369	1330	745	1100	879	378	146	534	1873	1527	1515	1412	524	805			60	1540	887	2717	2787	1811	2028	780	689	3473	2833
80	336	512	1826	1352	1408	1029	377	213	1356	1491	1102	1088	736	529	867	1494	1093	1004	268	806	307	1022	859	1064	825	914	1305	454	373	489	1634	1533	1277	1208	614	1161			80	1467	880	3007	4286	2702	3789	907	1064	3440	3875
100	536	557	1181	1546	1385	1232	173	382	1252	1362	1465	1014	1045	403	1355	1171	1196	1179	484	274	279	1834	975	1492	738	917	981	181	541	703	1533	1173	1672	1313	754	809			100	2637	2482	6073	6198	3990	4060	940	1899	3849	3498
120	684	554	1399	1604	895	1744	620	735	1428	2028	1427	635	856	1025	1803	1217	860	693	957	440	694	933	2009	1193	1013	873	1739	644	537	816	1259	1292	1284	1011	1539	1263			120	2814	2206	5501	5674	2803	5039	1549	1442	4217	3742
140	350	698	1414	1172	1059	953	690	479	1569	1359	1355	1955	768	848	1290	986	882	509	753	697	513	1706	1162	1181	1210	967	697	651	1040	821	1379	1913	1284	1034	1218	394			140	3036	3032	7890	8200	6223	4590	1444	1754	4755	5517
160	774	682	1867	1435	1031	656	601	1333	1858	1736	558	1003	571	368	1683	1453	823	1498	414	868	999	1658	1069	1732	700	1321	787	772	1134	650	1183	1201	2194	995	1214	1157			160	3903	3203	8541	7560	5783	7266	1999	1656	6714	5995
180	790	1019	2004	1128	895	1047	711	565	914	1103	603	1299	692	893	1485	1077	883	388	593	589	768	1728	2183	1719	842	1770	1455	1478	913	583	1483	2320	1418	1298	1705	802			180	4715	3730	8916	9738	5727	4868	2021	1693	6506	4936
200	1011	1016	2672	2380	2168	1870	1054	581	1958	1622	1312	1348	955	916	2230	1516	937	1570	605	984	767	2244	2764	2256	859	1493	1347	688	770	1007	2141	2036	2178	1014	1182	1099			200	4892	4300	11055	10325	6499	6702	2698	2357	7809	7128
220	1962	1888	2913	2286	2891	3171	778	1205	1802	2122	1442	1561	854	700	1621	1573	1343	1573	953	1120	1709	2519	2397	4828	1571	1628	1404	1181	1354	815	3227	3085	2715	1387	1610	1709			220	7847	6275	12262	14188	9652	9055	4063	3659	8422	9945
240	2132	1947	3863	3447	2793	3507	1525	1080	1311	1847	1346	1335	1207	1249	2241	2816	1831	1658	2032	1482	3146	4368	4877	4510	2027	2137	2932	2652	3098	1699	4107	3582	4248	1905	3165	1775			240	9476	9168	15697	17362	10806	11812	4965	3760	9311	10469
260	2631	3313	4784	5275	4319	3052	1698	1917	3625	3434	2323	1714	2144	2598	3793	4102	2874	2272	2560	2976	4185	6829	9863	8197	2739	4148	3107	3807	3027	3754	7204	5039	4913	4742	4146	2761			260	14639	13127	24686	20456	15202	15974	7186	6282	11867	12774
280	4537	3993	3851	4561	2137	3584	2916	2901	4925	4191	3511	2663	3363	3224	5310	5919	3759	4000	4839	3984	5105	9876	10415	8904	4334	6213	6611	5728	6384	4439	13088	11831	9130	5564	5395	4271			280	22460	22611	30814	25717	26899	23225	11273	9185	17273	17685
300	2641	3445	4179	4148	2584	3247	2504	2666	4238	4318	5008	3791	3237	3457	4275	5488	5343	5444	6443	6850	5521	9744	9884	6916	7561	8473	8555	7736	8066	6573	15353	12778	13265	6993	6550	7141			300	30581	29689	38722	37075	36550	31337	16178	14133	25466	21860
320	2753	2329	3835	3423	3012	3892	4024	3440	3990	5448	5699	4619	3462	3450	6591	5918	6111	5336	6191	6241	6428	10095	9446	9983	8965	9115	9147	11094	12734	9097	18088	13398	13358	7856	8409	8528			320	34357	35738	37139	34609	36431	33178	19543	19267	25458	27880
340	3186	3184	3970	3385	3064	3415	3907	4484	4062	3770	4958	2606	3867	4042	5485	5762	4529	5222	7286	9196	7066	8858	7467	9693	7994	8944	9444	10639	11014	9892	13874	13454	11565	7410	8328	8271			340	31740	32095	32482	30218	26418	26380	20261	16281	20881	22950
360	3059	3123	2486	2598	1718	2625	3171	4429	3970	3138	3028	3282	4752	5103	3915	3852	4616	4244	7216	8076	6978	6853	6572	7124	8065	7536	7614	7591	9382	8763	12405	10015	9130	7560	7018	5719			360	22796	23768	24474	27246	20008	21884	13974	16544	17070	16664
380	2437	2888	2287	2818	2038	2736	3327	3479	3198	2495	2233	2781	3822	4279	3009	2557	3597	4223	5884	6503	7646	4496	4252	4800	7111	6506	6563	7889	7359	5862	7177	7499	6805	6078	5623	5311			380	18401	19279	18478	16232	17691	14358	13099	13473	13493	12672
400	2359	1873	1717	1807	1170	1675	2602	2400	2357	2607	2548	2940	2672	4075	3342	1316	2418	3930	5781	5323	5344	3652	3396	3959	5816	6630	5034	5256	4987	5241	6155	5643	4307	3774	5104	5100			400	14032	12071	14780	11436	10586	11625	12482	8627	8987	8009
420	1790	1120	1771	1388	2499	1550	2600	2554	1945	1812	1709	1753	2636	2964	1932	1649	1891	2984	4349	3401	3939	2101	2757	2142	3374	5001	3780	3080	4628	3556	3979	4409	3874	4266	3257	4040			420	9306	9489	10017	9521	9206	8638	6521	7013	6408	5879
440	1125	1526	1196	980	905	1036	1861	1534	1234	1552	726	488	1902	1886	636	1523	1347	1074	2985	3091	2938	1076	1424	1259	1079	1442	1305	2593	2486	2851	2605	2218	2339	1447	1238	1292			440	6495	7038	6927	8168	4674	5477	5588	4918	4651	5549
460	2051	1089	779	772	712	744	895	1050	610	844	486	1343	841	876	912	1239	1055	982	1189	1545	1134	1261	840	1289	1164	864	911	2301	2782	1665	1231	1148	864	666	612	577			460	4178	5150	1881	1286	972	1782	4271	5095	1363	1249
480	1237	1125	774	1742	1604	931	1308	799	1281	1082	1042	824	903	961	1498	1082	639	845	836	1730	1319	465	843	478	1496	997	703	756	1354	1274	934	862	1331	954	930	798			480	2263	1688	1134	1360	600	1275	1159	1217	738	708
500	834	1253	977	1104	819	1162	878	794	757	972	1305	829	1079	687	586	673	1113	1003	832	991	659	649	655	754	958	991	1098	795	1447	1008	1139	706	1084	913	751	1084			500	660	1071	904	670	869	816	1522	564	1021	1544
520	879	1066	640	1285	1502	1060	1349	1105	1044	1160	505	921	364	718	820	417	1330	795	1169	572	1051	848	1329	1212	790	521	649	1012	783	1120	977	477	1294	865	1172	988			520	1188	1332	875	591	1199	1049	825	734	912	1300
540	630	648	1493	817	233	943	812	799	1121	816	1241	1047	836	1187	773	862	682	1230	637	741	788	1127	885	574	769	835	708	785	1359	1143	981	872	539	1228	983	1427			540	765	1204	973	946	915	914	601	1036	621	810
560	1098	1018	1040	1046	1116	1321	1370	777	992	780	1148	1417	1095	1034	779	1129	930	933	706	815	1271	760	874	1387	771	685	779	1071	988	1442	1031	1180	931	658	725	987			560	1213	759	1049	1187	841	555	707	864	1229	1443
580	670	947	1001	970	1172	805	1016	1529	1525	1463	532	478	978	555	1513	981	1232	694	1147	766	1258	819	1245	689	897	998	759	659	1023	769	908	1161	939	1271	702	1100			580	888	1087	771	583	997	579	749	967	638	865
600	615	756	993	1027	1149	936	979	1103	803	771	1509	1078	854	1038	1334	1016	934	714	1064	1029	772	1032	773	672	1661	1418	664	1157	1021	610	1048	1246	886	690	743	643			600	759	624	1020	1344	1009	680	717	662	978	764
620	1080	934	782	910	1309	819	805	839	674	927	1007	1148	427	801	1700	338	967	529	957	782	817	835	1090	1022	1169	613	1155	569	766	1162	1220	1048	940	1316	679	507			620	840	1002	1216	1059	955	1218	763	762	1395	976
640	789	1713	1120	761	1043	835	1105	1627	1120	745	1066	719	1212	1508	1163	982	944	1358	906	592	864	672	1383	1133	1086	747	938	711	504	857	1179	892	804	851	1040	678			640	888	719	1137	1196	741	794	1001	767	1213	472
660	883	1329	926	889	1013	774	502	963	636	1408	855	960	841	927	677	816	693	756	890	838	1267	728	744	740	1186	1130	903	1227	1233	771	828	1157	688	944	690	541			660	724	1123	1217	906	832	1032	784	772	867	852
680	767	994	1386	525	691	1500	985	1297	534	1559	639	1345	1160	1109	1194	1055	1345	769	983	592	1156	933	763	1104	924	1215	1077	924	1173	718	1028	802	1040	789	685	981			680	663	880	686	579	891	690	809	1107	717	1129
700	1218	1153	976	1135	726	922	1592	1037	1127	671	1486	1816	985	898	725	522	1159	1072	866	1653	1380	540	1003	1322	1162	760	1502	772	1188	958	1404	1225	957	1075	666	1104			700	1091	742	821	1438	788	1122	654	771	747	1072
720	604	1055	1410	1117	520	1053	1801	862	1280	1230	630	1051	1073	987	563	535	907	1094	812	530	1204	711	525	592	657	978	925	764	1143	686	790	1004	729	1419	923	995			720	874	986	790	1371	850	751	729	1060	906	955
[truncated: 63 more columns]

## Sheet: Figure 2d
DagrD::P2-lux in TSB treated with P1																																							DagrD::P2-lux in TSB treated with P2
	Luminescence																																							Luminescence
	50 mM						5 mM						0.5 mM						No peptide									No peptide + 1% DMSO												50 mM						5 mM
	Bio rep1		Bio rep2		Bio rep3		Bio rep1		Bio rep2		Bio rep3		Bio rep1		Bio rep2		Bio rep3		Bio rep1			Bio rep2			Bio rep3			Bio rep1			Bio rep2			Bio rep3						Bio rep1		Bio rep2		Bio rep3		Bio rep1		Bio rep2
Time (min)	Rep1	Rep2	Rep1	Rep2	Rep1	Rep2	Rep1	Rep2	Rep1	Rep2	Rep1	Rep2	Rep1	Rep2	Rep1	Rep2	Rep1	Rep2	Rep1	Rep2	Rep3	Rep1	Rep2	Rep3	Rep1	Rep2	Rep3	Rep1	Rep2	Rep3	Rep1	Rep2	Rep3	Rep1	Rep2	Rep3			Time (min)	Rep1	Rep2	Rep1	Rep2	Rep1	Rep2	Rep1	Rep2	Rep1	Rep2
20	89	242	820	767	769	1150	241	195	839	689	969	988	429	570	1424	859	742	461	82	552	305	612	801	320	892	1028	610	340	229	372	1014	490	806	1136	690	683			20	376	137	1185	529	876	863	452	268	638	800
40	120	119	1305	525	993	862	471	150	557	798	780	959	144	233	1014	847	804	1202	137	551	159	719	1063	935	432	596	901	392	459	236	399	529	1184	889	1169	853			40	402	247	966	1014	869	892	353	489	969	618
60	309	349	1180	1184	1362	424	549	166	733	546	796	671	526	186	1279	863	696	715	169	152	204	818	1008	781	822	1569	1414	302	321	295	532	1074	1213	1188	906	1425			60	205	960	2786	1708	975	1072	509	378	1712	1240
80	394	202	986	565	777	1024	262	432	749	984	1144	693	291	251	742	1294	849	652	139	930	37	1193	873	1485	921	1313	925	306	580	126	1358	1164	613	656	1241	586			80	382	587	2490	2060	1294	1393	870	1275	1118	1935
100	435	625	925	1006	922	736	580	346	1181	982	440	1331	853	1017	1072	1080	672	1195	153	455	341	285	984	1156	1226	918	1107	408	413	473	1460	1008	895	1553	1119	867			100	451	385	3058	2914	2502	2861	727	298	1798	1503
120	519	347	964	1366	858	399	554	681	902	1011	846	986	481	814	1167	594	902	1201	394	604	907	434	836	836	1071	1114	1199	341	414	450	1184	940	357	1100	1021	908			120	1022	1008	4482	4392	3340	2872	477	858	2142	2750
140	832	715	1050	1124	1030	754	1141	496	968	990	1041	770	628	488	623	801	1505	1074	1108	626	940	1200	1413	743	846	1066	1025	939	958	1071	1071	1502	1052	1050	1745	957			140	841	573	4848	4369	2755	3869	537	1344	1669	2203
160	1024	565	889	922	1205	1582	522	618	779	832	884	1206	441	568	1214	595	720	846	508	346	827	1060	928	1166	1559	734	1425	290	842	1069	808	833	1238	1123	1048	1599			160	1458	768	5751	5150	3605	4720	1253	593	2729	2697
180	987	433	990	1774	609	1162	753	474	953	1083	607	1011	652	526	815	1052	588	1502	632	680	679	1168	1034	657	1062	704	979	1002	409	583	1285	1123	982	1144	1226	535			180	1222	1062	4907	5870	4056	3576	1178	645	3120	2791
200	815	930	1674	2184	1526	2755	771	576	1091	1075	1208	1198	1007	856	1330	1005	715	985	1045	843	832	1641	736	617	1061	618	1195	758	875	700	1080	983	1104	1605	730	1912			200	1093	1241	6886	6578	5846	5073	1002	1521	4192	3499
220	898	488	2155	2660	1880	2124	1222	675	1499	1307	1339	1325	639	671	1417	1262	696	943	340	973	1340	1050	1156	1341	888	1220	1028	1162	1100	631	1165	883	637	1015	1208	990			220	1695	1606	9914	10815	7174	5699	827	1084	4918	4271
240	840	404	1419	3797	2395	2201	943	908	2140	2148	1230	996	657	995	1206	906	1031	879	1121	931	1063	870	1858	1324	1430	1147	1549	602	749	941	1124	1631	1652	1233	732	904			240	1232	1695	14572	14273	7712	8299	1190	1206	8128	6538
260	1170	609	3192	3901	2380	3179	540	847	3006	2841	1952	2041	748	685	1688	2246	1444	799	1089	779	1021	939	811	1247	798	1806	753	1000	1152	853	1878	788	1029	1242	764	949			260	1795	2013	21690	23517	11375	12599	1479	1478	11384	9576
280	1140	1408	2681	3208	2746	1713	934	931	3092	3407	2291	1879	972	712	2017	2810	1817	1553	898	903	995	682	1845	1288	1207	1234	1663	998	1293	927	1620	1719	1101	798	1212	1154			280	1777	2364	36305	34842	22072	24193	2242	1510	16942	19654
300	1106	1375	2119	2585	1957	2065	740	1163	3686	2911	2489	2855	892	1266	2122	1501	1196	2388	762	831	498	831	628	1094	1296	1594	1110	684	1506	762	1311	1266	815	719	1513	843			300	3064	3151	44113	46690	29998	30324	1523	2006	24721	22615
320	1330	1455	2121	2128	2654	2195	864	1410	2293	2555	2584	2969	880	1354	1875	1615	2683	2778	810	809	676	1786	987	2234	1453	1021	1895	1045	1112	1065	1062	1589	1164	1256	1540	1093			320	4061	3176	44401	43974	34196	34907	3251	1950	23323	21981
340	1166	2142	1612	3211	2108	2278	957	870	3030	3008	2975	2725	1182	613	2080	1883	2505	1878	754	1706	743	1220	1342	675	1501	1252	1552	1150	861	1087	861	1043	915	978	1038	1107			340	5861	5287	36888	35763	26656	29359	2887	3953	19274	21136
360	1552	1922	1082	2355	1771	1704	1071	832	1750	2212	2493	2024	947	1333	1405	1401	1022	1480	504	955	849	1291	1366	1463	1219	832	1396	1055	1232	1184	999	1818	1533	1195	747	1312			360	6245	5461	33793	29435	21465	20403	3619	4713	17320	16423
380	2200	2480	2120	1601	1398	1242	1094	1701	1260	1673	2271	2367	859	1105	2244	1835	849	1513	1315	1222	893	1541	1217	1199	1020	1903	1101	1562	927	937	873	1221	1715	1115	688	1124			380	12674	8966	22168	24891	14663	14455	5651	4709	10753	11512
400	2645	1854	1685	2255	1826	1582	2462	2585	1357	1283	2504	2039	1358	1509	1068	1092	1691	1305	1402	534	1106	856	1392	1219	1312	1526	1463	1085	584	725	1085	1198	1440	1099	526	644			400	18455	16343	17801	17111	10277	10573	8853	7952	9482	9111
420	3184	2474	1255	1484	1203	868	2506	2094	1503	1737	2049	1012	1841	1708	1099	1021	1485	1152	1112	1202	697	1377	1367	1173	1685	1412	754	685	1433	1249	1244	823	1420	675	1570	801			420	20903	20390	12064	12429	8177	8021	14052	10496	6314	6064
440	1275	1998	894	1300	1653	853	2796	2582	868	910	828	905	1460	1671	1272	727	1460	708	1105	664	865	1106	1095	749	892	1077	579	714	1239	844	1312	981	854	697	1194	1022			440	25709	22880	8748	8568	5442	4693	14629	13205	3365	3445
460	2683	2124	1182	587	1445	1060	1576	2664	504	928	1451	678	1426	1456	664	591	925	874	1078	1016	1268	860	512	1317	1329	937	981	971	1124	889	484	912	1107	808	1351	1210			460	22571	19395	1440	1074	1416	832	13182	13683	1106	862
480	1912	1786	1058	1142	868	535	1682	2541	1033	1009	989	761	1414	1571	906	631	1211	1358	613	863	838	1157	871	516	769	765	1080	720	1214	1172	1179	875	1395	1571	580	841			480	19459	18209	1514	892	1179	1603	12041	10390	833	1232
500	1904	1370	1308	818	528	1569	1555	1950	888	900	867	697	601	827	1208	1141	957	1046	1183	968	1169	754	665	957	574	801	1071	1044	1049	1386	1210	582	1233	1118	1193	749			500	12218	8977	800	1258	664	659	10374	8416	839	1078
520	1717	1069	770	957	961	1189	2677	1412	1137	791	1162	697	647	1474	881	1015	1139	1166	1268	985	931	589	979	692	729	1071	641	1743	1362	811	1237	1217	668	1121	884	1269			520	10048	8599	1034	891	536	2136	6384	8819	1526	1101
540	1168	1604	1752	728	715	1393	1274	1631	1127	819	886	1032	1217	506	634	875	1038	1053	954	685	1656	1651	902	857	963	1083	932	1309	590	1404	721	942	1003	938	941	821			540	8805	5896	804	959	1384	712	5512	4797	759	819
560	1799	1506	905	972	1050	628	909	1881	1217	846	866	701	564	809	1077	893	712	982	572	742	1121	1177	1445	692	957	1239	770	898	837	1081	700	827	760	990	1026	856			560	5584	4823	763	727	1132	831	5133	3850	872	767
580	808	981	546	694	1436	811	648	1584	1382	884	895	1057	771	847	1357	1057	538	910	1152	927	649	1102	1026	1551	1607	1029	854	401	929	965	893	831	1315	603	922	620			580	4393	4097	712	773	994	986	3628	2250	1366	1051
600	746	1302	1153	1089	1120	1195	1117	823	926	1369	1271	670	1274	944	1513	982	1063	815	720	1608	526	1047	1277	1899	665	1340	673	1175	925	733	992	699	1013	1096	580	1255			600	888	897	979	989	418	1383	1113	801	753	1031
620	891	687	901	749	1046	881	841	762	750	730	945	1205	1017	901	1270	1027	893	989	1086	1515	1127	1199	916	722	766	1223	1127	1342	874	539	1154	995	1347	958	999	1253			620	1037	1148	712	1183	1209	863	991	772	908	866
640	890	1379	949	1165	1183	1733	887	632	693	869	936	758	819	763	936	1534	705	555	674	885	878	2145	691	984	1068	951	946	687	1704	1017	825	1195	767	1265	680	1027			640	609	1237	606	1027	429	661	794	1103	1007	709
660	929	856	1210	866	949	616	887	1103	1133	590	681	1021	1324	825	1029	747	153	965	934	720	1255	1324	1358	776	1283	1158	859	1420	886	682	756	850	1430	715	777	586			660	1542	1509	615	961	830	1733	898	1967	1266	779
680	1048	675	982	513	620	1350	871	525	747	973	1106	619	813	1018	927	775	758	838	777	1047	1249	851	1127	1173	1202	1060	983	633	651	967	1283	1153	687	898	541	859			680	674	966	660	928	1034	1021	773	972	1405	795
700	633	1058	1136	724	331	1102	489	1054	1433	515	1004	777	1175	1426	911	406	965	662	1131	563	884	718	1055	990	1449	747	961	1050	1052	1197	960	895	874	910	1031	1179			700	841	1049	1664	1241	622	882	1351	991	1017	1194
720	943	1121	795	748	968	824	761	1061	1103	1169	861	633	1277	1181	755	1186	823	735	1555	983	991	922	713	791	2081	1193	1000	1212	1129	958	553	640	630	644	973	712			720	527	952	461	684	808	1039	387	1435	774	835
[truncated: 63 more columns]

## Sheet: Figure 3a
WT::P2-lux in TSB treated with N,N-dimethyl P2 (1)
	Luminescence
	50 mM									2 mM									80 nM									No peptide
	Bio rep1			Bio rep2			Bio rep3			Bio rep1			Bio rep2			Bio rep3			Bio rep1			Bio rep2			Bio rep3			Bio rep1				Bio rep2				Bio rep3
Time (min)	Rep1	Rep2	Rep3	Rep1	Rep2	Rep3	Rep1	Rep2	Rep3	Rep1	Rep2	Rep3	Rep1	Rep2	Rep3	Rep1	Rep2	Rep3	Rep1	Rep2	Rep3	Rep1	Rep2	Rep3	Rep1	Rep2	Rep3	Rep1	Rep2	Rep3	Rep4	Rep1	Rep2	Rep3	Rep4	Rep1	Rep2	Rep3	Rep4
20	492	276	344	465	257	315	469	474	59	443	235	180	274	256	357	559	276	428	236	188	112	330	504	317	471	7	619	257	180	155	152	352	276	142	298	483	80	463	304
40	242	386	368	574	400	935	675	692	364	313	796	561	547	764	517	251	768	798	306	671	540	942	867	678	1058	294	523	514	678	302	446	736	349	222	396	609	422	607	681
60	1181	1354	898	1002	1132	1228	980	1465	770	755	1228	617	736	1529	1039	920	1499	1062	968	942	708	1667	942	1656	967	1129	1875	717	38	561	210	548	558	140	140	762	492	1134	772
80	875	1474	1009	1410	1457	1716	1898	1814	1926	699	1283	1431	1518	2244	2048	1797	1327	1615	864	1316	581	1361	1545	1376	1341	1775	1788	500	340	404	359	553	588	526	496	777	555	491	231
100	1018	1488	886	2671	1516	2355	1502	2536	1715	864	1428	1835	2338	1613	2606	2030	2003	2285	902	1102	1278	1314	1537	2176	937	1545	1453	532	428	644	246	864	878	854	930	704	576	489	926
120	1438	2396	1045	2488	1693	1548	3153	2126	1005	1362	1963	2263	2659	1955	1745	2812	1280	2682	1330	1388	1231	1569	1900	1597	1391	2235	1090	717	371	740	118	467	951	858	1042	980	592	680	753
140	1355	2294	2690	2138	2147	2630	2656	2330	2089	1362	1819	1577	2239	3791	1704	1784	3126	1899	716	1510	1285	1465	1183	1279	1815	2915	1879	590	1011	647	598	791	781	994	668	990	714	685	418
160	1568	3053	1663	1848	1822	1929	1760	1943	2439	1640	3018	1389	2156	1921	4463	2425	1748	2310	2172	1752	1616	2019	1828	1821	1620	1336	1632	547	1155	439	341	643	527	870	604	1284	1021	772	1012
180	2039	1662	1741	2437	2421	1653	2903	2242	2895	1600	1553	2233	2932	1955	2046	2254	1887	2460	1607	1537	990	1703	1479	1141	982	1475	1956	1195	855	644	589	941	439	831	582	775	543	1162	982
200	2186	1826	2503	2370	2646	2627	1852	2623	2005	2986	2512	2387	2418	3708	2403	2595	2875	4099	1747	1702	1848	2507	1927	2438	2097	2968	2282	778	1314	592	1118	927	1777	1252	674	2043	1405	1534	1740
220	3019	1633	2981	2407	2543	3016	2946	3663	2922	3455	3708	2879	4347	4350	4361	2246	4463	4206	2277	3046	3101	3611	4278	4328	3433	4273	4523	1384	971	1010	999	2185	1222	1972	1787	2902	2490	1973	2710
240	3198	3599	3052	3684	2771	3757	3881	4543	3614	4113	4245	6973	7187	5770	7031	5544	8075	6231	3298	5414	4785	6436	5490	4330	5264	5375	5478	2244	1498	918	1203	2699	3134	2381	2098	3950	2301	4190	3181
260	3347	3532	3140	4590	5559	3106	6020	4780	4107	8062	7063	9223	8843	9971	7795	8899	8466	8332	7406	7433	8017	5790	7533	7355	7050	6793	8091	3515	4141	3461	2422	4786	3962	3654	3040	6449	4773	4572	4953
280	4679	5977	4798	6298	6408	8198	7334	9643	6758	8499	7897	8227	7993	8526	8692	6690	6110	6966	6728	9256	6762	7641	5610	6608	6607	5450	5890	6689	4360	6092	4607	5970	6133	6445	5990	6762	6047	6699	5324
300	6113	6816	10389	7548	10839	6669	9247	9252	9372	6042	6485	7674	7819	7627	6557	7319	6233	6581	6107	6951	6515	6988	7758	7665	6739	6877	7364	6478	7392	9381	7225	7255	5065	8540	6499	7402	8687	8026	8174
320	6195	7958	7572	7843	9612	9083	10166	8309	8143	6305	7590	7000	6635	7555	6100	7905	6221	5249	7769	8327	8506	7266	6601	7047	6379	8154	6833	7754	8962	9199	8217	8598	9121	7748	9745	10307	8929	10852	8618
340	4719	6004	6166	6671	7681	7534	5990	10313	7540	6522	6170	7769	9121	7464	7903	7968	7428	6725	6949	8144	8000	9496	7391	9011	7159	7672	7149	6961	9280	10114	10580	8792	9492	9521	9774	8774	9999	11461	9755
360	4485	4079	4175	6285	6778	8166	6600	5981	6767	5239	5437	5793	7237	6552	8150	5732	5611	6326	6860	7338	5841	6870	7019	6884	7273	7658	6293	7249	7681	8572	5213	7908	8072	8655	7325	7795	6537	6176	8027
380	2754	3823	3072	5592	6531	5409	5001	4401	6068	4550	4030	4479	4772	6082	5625	4541	4909	4614	3061	4636	3481	5935	5495	5135	4024	4859	5391	5999	5249	5599	5089	6495	6389	5878	6135	4996	5345	5966	5854
400	2022	2771	3355	5085	3411	3695	3956	3958	3389	3196	2954	3266	3838	4548	4719	2862	3492	3092	3439	2816	3272	4367	3744	4423	2535	3410	3103	4098	2512	4341	3509	6172	5245	6632	5301	5605	5387	6137	4049
420	2154	1902	2295	3362	2508	3374	2359	2838	2985	2223	2005	2526	3022	4215	3430	2469	2589	1957	3176	2711	2410	3680	2395	3470	1854	3185	1425	3762	2979	2805	3032	3678	4041	4223	3628	1866	1338	1951	1434
440	1886	1998	1400	2037	3419	1995	1278	2666	1358	1096	1178	959	1647	775	585	1368	969	1300	490	758	813	1076	1440	1200	683	867	1126	1287	1037	854	1236	1660	1279	1089	969	1203	1027	594	1739
460	885	1392	1105	1054	856	1384	623	1232	976	1265	386	965	648	1255	1089	693	1701	1476	854	1272	721	1279	985	1090	907	1291	1041	557	1267	1151	1182	1301	2175	825	868	463	974	699	1214
480	1189	721	1002	535	1086	1356	460	950	1238	530	979	1724	1256	1082	921	727	831	447	731	595	1234	1173	763	943	602	760	1307	1091	1053	887	1438	616	1374	1145	831	870	808	1277	804
500	691	1436	678	465	743	936	813	958	1099	829	926	420	1793	781	579	1186	629	1456	586	845	885	461	1071	625	903	364	750	777	1113	1026	296	1172	1068	1019	660	1181	1185	1164	1037
520	1154	530	704	628	1301	638	851	1139	1233	978	965	875	817	1214	1326	627	656	1176	1064	1081	544	1228	1140	1246	1880	902	775	792	901	910	842	1031	859	1291	836	1033	971	590	1225
540	1128	1214	1492	815	984	1234	422	1831	1222	986	479	386	446	746	1034	1127	834	760	957	784	884	883	1247	1267	1012	844	1087	952	1357	855	653	908	894	1807	959	1651	1177	1153	797
560	1123	915	625	948	647	704	838	927	372	817	1051	738	1509	699	1099	1385	778	1060	938	1023	724	1141	859	616	889	742	727	1239	1482	1149	1043	812	806	807	1029	529	1116	1208	840
580	830	700	419	707	589	496	1040	772	911	1076	1112	1194	1282	367	1103	1199	949	1233	1341	915	952	1169	1034	1274	1177	495	609	1862	1123	1479	1044	930	708	816	336	505	1060	1087	954
600	717	1232	757	366	868	928	430	535	568	681	995	1005	538	1128	1361	1096	770	396	674	770	1319	721	409	1228	1333	314	718	856	1383	1119	781	676	1014	947	1770	612	1148	654	854
620	427	933	852	579	1175	1427	861	1108	902	583	627	1169	722	620	735	1145	905	1690	793	686	962	841	835	795	1225	708	324	1006	628	838	833	641	901	481	819	836	1253	1027	627
640	899	539	812	707	917	1116	854	521	708	663	1655	644	1062	615	1148	1063	732	585	792	1519	1113	944	590	571	988	818	1168	941	819	1121	470	540	855	636	1040	1056	1312	1140	900
660	691	695	889	486	1197	556	1050	762	857	618	830	541	571	1001	1477	899	629	1034	783	675	894	1013	1004	334	994	812	535	1875	1028	603	917	678	1023	532	489	1464	1195	667	736
680	997	870	822	748	897	534	1084	567	538	780	1198	986	734	1174	861	926	624	1005	746	970	1006	566	878	641	828	769	545	421	754	978	500	621	485	1313	1064	1028	941	613	1124
700	791	1220	1106	1107	514	713	1029	461	554	996	1176	1039	908	771	1155	951	893	162	1390	726	672	1235	740	640	856	1323	921	928	793	593	618	941	1010	678	1314	905	1659	723	891
720	795	816	615	1275	737	740	1911	960	787	601	1521	429	909	821	1026	607	1102	661	1102	727	930	917	452	1110	779	752	850	496	921	443	776	879	638	964	719	794	1000	842	1914
DagrD::P2-lux in TSB treated with N,N-dimethyl P2 (1)
	Luminescence
	50 mM									2 mM									80 nM									No peptide
	Bio rep1			Bio rep2			Bio rep3			Bio rep1			Bio rep2			Bio rep3			Bio rep1			Bio rep2			Bio rep3			Bio rep1				Bio rep2				Bio rep3
Time (min)	Rep1	Rep2	Rep3	Rep1	Rep2	Rep3	Rep1	Rep2	Rep3	Rep1	Rep2	Rep3	Rep1	Rep2	Rep3	Rep1	Rep2	Rep3	Rep1	Rep2	Rep3	Rep1	Rep2	Rep3	Rep1	Rep2	Rep3	Rep1	Rep2	Rep3	Rep4	Rep1	Rep2	Rep3	Rep4	Rep1	Rep2	Rep3	Rep4
20	302	161	310	285	165	371				528	321	164	140	351	353				395	345	338	402	403	280				347	383	116	89	118	352	425	231
40	38	85	1060	410	561	79				277	121	394	662	399	1302				283	663	327	262	369	655				266	367	322	180	313	417	198	370
60	325	387	205	576	446	304				332	796	343	468	480	560				382	475	165	876	884	521				434	460	292	398	338	544	552	441
80	437	398	688	289	437	592				636	663	610	531	582	795				441	688	315	424	518	673				519	144	188	396	401	380	1034	859
100	1313	315	655	720	935	1159				790	908	1443	1005	931	768				996	472	332	621	543	831				742	1141	919	1034	406	475	674	634
120	674	2040	730	1406	1256	1379				741	795	1481	1377	952	1164				906	924	213	1098	976	731				970	584	722	880	458	595	584	1105
140	1269	817	1061	928	1352	966				1131	1151	1075	1498	1543	697				1419	1588	1512	604	891	1165				666	537	1058	1721	1568	517	431	743
160	1342	764	2051	2004	958	1391				1220	1715	1266	2097	797	879				1225	794	1044	1174	1553	963				1392	605	856	1241	847	797	1044	1200
180	1002	1279	1316	1149	1238	1701				1231	1223	1297	1388	2058	1601				1313	994	1953	1403	1649	1135				705	986	1013	1488	887	1275	1286	1030
200	1478	1549	1374	1833	1684	2047				1920	1937	2140	2114	3321	3381				1932	1522	1634	2119	1684	2037				1802	1048	1043	1266	1261	970	1325	731
220	1942	1909	1853	2232	2203	2721				2057	3109	3587	4541	4835	5207				2253	1584	2248	3659	3611	3278				739	892	1775	1721	848	1458	1046	863
240	2453	2461	2187	3020	3869	2914				5088	5816	5539	6459	7289	6517				4055	4361	4521	3618	3884	4592				1273	1066	673	2299	1906	1522	1931	1172
260	2668	3506	3163	6463	6709	4457				6284	7169	7492	5850	7247	5166				4895	3918	3859	4271	3603	5071				986	1311	1410	2126	1170	1641	1496	2165
280	4302	5578	6525	7344	9477	6903				6160	7971	6059	5319	5229	4146				3480	4263	4699	3433	2924	3479				1652	1066	1837	2076	1189	1544	1059	1242
300	5175	6189	7602	7422	6617	6691				5446	7499	6158	5167	6750	4767				3789	3920	4254	2462	3764	3358				1060	1793	1120	2187	996	1714	1129	917
320	6963	4766	4755	7186	7750	5558				6496	6460	6626	5080	5566	5240				3838	3502	5570	3490	3312	3014				1572	1519	1021	1663	1368	1478	1080	1520
340	3987	4861	5192	6096	6774	5691				5677	6393	6270	5038	4552	5547				4634	4090	4330	3110	2526	2704				1278	1523	1192	1491	1747	1935	1302	1212
360	4351	3808	3575	4917	5020	4738				6059	5619	6679	4870	4809	3892				4127	4067	3912	2495	2830	1639				1422	1290	1452	2147	1731	1793	1939	807
380	2898	3438	3169	3732	3203	3076				4533	5036	5481	3490	2952	3343				3303	3321	3136	1654	2419	1593				1728	1689	2193	1237	1750	1160	1804	1622
400	2552	3717	3684	2273	2635	2669				3348	5151	3927	3826	2823	2979				2645	2156	2181	2245	2143	1979				953	1036	1615	1032	1391	1690	1576	1654
420	2468	1393	2836	2248	1521	3101				2684	2662	3318	1189	2375	2057				1877	2285	1841	1520	1244	1123				978	2054	1644	1478	1330	915	1423	1238
440	1706	2348	1503	1270	2468	1492				1837	2681	1869	1225	1568	1035				2138	2112	1807	1456	1021	1463				1353	1172	885	1235	1241	1702	1770	1214
460	1877	1461	2237	1083	1405	1632				1672	1536	1857	2116	1981	1497				1447	1966	1343	1304	1561	1489				1325	710	1443	1442	1364	1232	1163	927
480	2031	1756	1076	1074	1426	1237				1190	1232	982	1344	1155	1264				1104	1656	1273	1276	1298	1371				1178	1214	1938	1868	2103	1260	1487	1097
500	1087	1509	1334	1176	1296	1328				1608	1193	1227	1774	1338	815				2045	1043	1141	1530	1172	2147				673	883	895	1338	1319	1810	1388	2094
520	1226	1458	1376	1260	1141	1416				1616	1605	1204	1757	1839	1714				1219	1731	985	1319	1221	1906				1595	1403	1571	1350	1275	1261	1458	1307
540	1211	1450	1484	1544	1213	1662				1168	1289	766	1344	1518	1316				1070	1525	1440	1223	1091	1470				1759	1474	1448	1241	1294	1072	753	1482
560	1598	1718	1287	1415	1104	1296				1551	1232	1906	1424	1124	1378				1438	1574	1905	1250	1429	1213				1114	1314	1179	1288	1300	770	1328	1378
580	1488	1318	1083	785	1946	1175				997	1426	1967	1040	1434	1770				1924	1019	1592	1918	1271	2042				1316	1538	1694	1422	1293	1065	1478	1606
600	1331	934	2795	1326	1132	1043				1287	1181	1816	1510	856	1309				1124	2185	1951	865	2092	1442				1470	1581	752	1852	1202	1688	1036	1053
620	1265	779	1953	1391	986	1263				1904	1620	498	1256	1690	1473				715	1122	1375	807	1452	1871				973	1653	1674	1364	1045	1539	1222	1203
640	1531	1674	1389	1311	857	1521				1078	1636	2199	1521	1649	813				1586	1780	1188	701	1113	1633				1279	1581	2016	1687	1374	1027	1399	1507
660	2398	1753	2075	773	745	1955				1272	1371	1350	1443	934	1115				1202	1603	1253	928	1470	746				1492	1596	1438	1059	970	1591	1665	1326
680	1344	1046	1951	980	1130	1674				1828	1628	2076	1418	763	1344				1493	1728	1198	1163	1173	771				1518	2107	1524	904	1305	1196	1101	933
700	1882	1521	1806	1192	1089	1596				1154	1739	1533	1035	1247	748				1449	1435	1500	941	731	1187				903	1505	1270	1019	964	1334	1206	1691
720	1356	2067	1946	860	567	1862				1197	1559	1336	984	789	1147				1269	1702	1182	1092	1229	1393				1133	893	1086	810	1767	1014	2097	1134

## Sheet: Figure 3d
WT::P2-lux in TSB treated with N,N-dimethyl P2 F2A (2)																																										WT::P2-lux in TSB treated with N,N-dimethyl P2 F4A (4)
	Luminescence																																										Luminescence
	50 mM									2 mM									80 nM									No peptide															50 mM
	Bio rep1			Bio rep2			Bio rep3			Bio rep1			Bio rep2			Bio rep3			Bio rep1			Bio rep2			Bio rep3			Bio rep1				Bio rep2				Bio rep3							Bio rep1			Bio rep2			Bio rep3
Time (min)	Rep1	Rep2	Rep3	Rep1	Rep2	Rep3	Rep1	Rep2	Rep3	Rep1	Rep2	Rep3	Rep1	Rep2	Rep3	Rep1	Rep2	Rep3	Rep1	Rep2	Rep3	Rep1	Rep2	Rep3	Rep1	Rep2	Rep3	Rep1	Rep2	Rep3	Rep4	Rep1	Rep2	Rep3	Rep4	Rep1	Rep2	Rep3	Rep4			Time (min)	Rep1	Rep2	Rep3	Rep1	Rep2	Rep3	Rep1
20	387	133	472	670	475	285	231	269	417	391	295	1000	441	368	503	508	317	253	205	359	707	355	536	478	327	608	267	37	218	358	237	655	589	380	490	383	453	379	650			20	206	139	606	634	471	435	262
40	998	367	138	637	353	507	240	1464	783	664	351	368	165	1559	1258	585	892	725	253	657	385	449	624	910	546	836	1046	317	272	265	187	580	879	508	1321	955	394	937	606			40	369	581	245	587	1244	702	537
60	96	347	356	627	436	739	987	688	1077	376	558	282	310	828	1175	1045	1351	1206	352	284	353	553	480	1282	1090	881	957	339	476	425	744	966	810	713	440	813	918	1464	838			60	536	638	829	1119	1231	831	552
80	1175	404	395	400	402	606	898	1100	751	909	901	554	546	599	1079	837	865	566	691	681	326	708	938	994	1570	1200	1045	945	422	646	386	1702	689	659	927	1060	1532	824	895			80	644	497	575	519	487	627	1425
100	399	864	946	1133	773	848	1043	1166	870	393	590	316	894	1081	389	1523	951	1032	1068	789	324	888	702	1236	992	1127	968	821	596	666	968	734	739	721	1076	1103	1066	988	1149			100	1040	791	368	418	601	865	1270
120	871	980	728	691	1213	510	476	1068	1124	883	513	589	390	1139	717	1277	861	970	1100	538	334	971	748	848	694	1062	1211	671	1053	423	1112	873	656	751	831	975	688	1834	861			120	846	531	955	1028	750	1330	1386
140	738	814	1505	1059	1353	1314	832	917	1241	594	1512	692	1084	563	1108	794	694	503	873	924	703	492	1093	1107	870	723	497	514	946	521	519	1385	1102	999	1028	1037	1209	1432	719			140	731	857	1205	662	855	1294	1187
160	855	782	1623	816	831	866	702	738	830	1163	1051	1043	1129	1177	1157	1126	1247	881	1050	1081	580	586	567	712	634	1396	939	1024	1004	586	443	939	707	1240	822	1497	1635	944	1527			160	633	1007	945	904	920	1424	1311
180	868	1179	797	892	1208	1128	786	602	1083	1065	711	1239	753	1460	419	1192	595	1040	814	432	1544	919	835	1328	1135	1287	1043	762	1560	603	1063	632	772	1010	1048	1013	1142	1233	1669			180	757	1259	1052	1247	575	311	1482
200	920	683	1051	1035	1235	908	1129	969	920	1065	1248	720	1333	668	1376	1260	1441	807	2049	1371	1741	1017	912	1288	3150	2430	2381	1554	1102	1662	1459	646	873	739	509	1514	1062	1965	1603			200	1803	1855	2204	1336	1112	878	1857
220	1703	1342	1358	1098	1149	625	581	726	1391	1387	762	1615	524	901	937	1879	1719	2203	3100	2405	2401	821	1150	533	4729	3898	4007	1821	1775	2536	1790	808	1326	1407	982	3339	3056	3191	4819			220	2419	2385	2993	969	1784	1300	4094
240	638	1220	1054	716	853	1669	1332	645	1037	1871	1529	1258	1588	759	1231	1581	2192	1879	4768	4512	4900	534	1350	689	5269	5020	7342	2930	4288	4735	4289	1045	988	1496	1465	3837	5241	5380	4952			240	4632	4373	5019	1245	1038	562	4396
260	1006	489	1436	1209	1156	1028	869	1163	1308	1795	2660	1336	1551	979	1579	1962	2612	2469	5096	6509	6175	1167	916	701	5753	6708	6121	6396	5717	6240	5435	1234	1067	1075	811	6070	6300	7489	7797			260	5775	5074	5421	694	605	1239	5013
280	1052	1410	1823	1530	1144	815	832	695	961	2289	2595	2196	721	907	833	3341	3979	4846	6049	6959	7506	2263	1302	1460	7058	7764	8416	7623	6421	8794	6554	1153	785	1321	1296	8021	10066	7930	8952			280	6083	6355	5918	678	1328	1759	7086
300	846	1288	1015	1229	652	1125	604	1350	717	3509	3386	4274	923	1706	1269	2875	3574	3716	10173	9981	12166	2400	2060	2304	10629	8957	10529	8294	9236	9693	11650	1865	1478	1993	1957	10313	8774	9977	11785			300	8221	9499	9238	1947	1422	2326	7221
320	747	1417	1223	1917	1770	1183	881	1159	1029	3568	3996	4509	1456	1872	1923	4435	4604	4648	12425	12141	12647	2842	3100	2749	10476	10190	11222	13271	13473	13962	10605	4549	3829	3902	3946	10306	11828	10925	11206			320	11172	9726	9297	3025	2670	2391	8042
340	580	1812	1217	1820	1858	1420	1173	511	1390	3560	3609	5865	2279	2569	1524	5032	4836	6256	13568	14350	13930	5368	5141	3850	11243	9996	12867	11911	14599	15400	12410	5310	4647	5938	4774	13202	15255	13968	12549			340	7703	10163	9936	4423	4371	5033	9631
360	1199	1558	1494	762	1386	1428	1615	914	387	4374	4844	3188	2507	2702	3662	5141	5002	4154	10943	11631	13567	7057	6388	9600	14997	11226	11918	10726	11533	14363	11519	6721	7216	8292	7789	13982	12972	11596	13323			360	6758	7402	7294	6827	5208	5335	8495
380	1229	1274	1090	1239	1603	1647	815	1141	943	2779	2042	3438	3251	2660	4420	3372	3370	3530	7696	7338	10349	7492	7753	8222	7404	7247	8838	9780	7751	7326	7485	9274	7373	9092	8296	12103	11369	10545	8836			380	5810	5424	6793	5189	5089	5899	6856
400	859	1039	1094	1249	956	1412	674	742	1161	1481	1906	2222	3217	3539	3425	2456	2152	2923	4887	6135	5506	5830	6936	8292	5896	6885	6665	6547	5360	6907	6029	10228	8924	8799	8307	10105	9840	7276	8228			400	4096	3842	4513	5679	6096	4624	4406
420	818	800	1354	1075	938	1512	700	380	608	1337	2010	1860	3484	3345	2721	1194	1016	598	3488	3095	3203	6472	7182	8120	1870	2762	2680	2909	2988	3850	4250	7532	7086	7030	8032	6288	3863	2999	2798			420	2524	2882	2862	3460	4809	5065	3237
440	1112	1083	1563	1239	734	2138	735	1339	641	1617	1179	881	2317	2122	1876	595	825	794	3164	1906	1555	5818	5185	5368	1069	897	621	2337	2565	1874	2303	7208	6496	5790	5324	1351	1795	705	904			440	1698	1667	1485	3145	3745	3894	1077
460	887	1017	1095	1173	1306	765	1019	678	775	1380	1784	888	1716	2072	1868	1050	740	669	1612	1682	1656	4062	3415	4213	590	1114	1740	1529	1285	1940	1999	4275	4336	4332	4586	1530	981	1514	693			460	1341	1414	1074	3871	3022	3918	1140
480	814	1102	811	1165	972	969	648	557	1566	727	1141	1213	1538	2024	1435	1097	932	491	1131	993	425	2818	3717	3052	654	830	1249	1158	1123	929	1076	3619	3350	3813	3108	846	720	964	945			480	1105	1231	1139	2543	2475	3142	788
500	773	953	910	609	1385	1447	725	1722	1281	588	808	1354	1527	714	1629	903	1866	957	1036	1069	879	2543	2963	1613	368	599	985	1191	1336	1641	922	3181	2136	2885	2392	839	755	1087	1344			500	863	1124	1346	1362	1822	1344	711
520	605	908	1181	754	1051	1405	873	1419	813	458	1173	1240	2038	1207	1357	909	857	1123	1148	988	1240	1916	813	1071	918	923	431	704	1438	1154	1340	1395	1062	931	1010	714	870	1336	936			520	1318	1021	941	1414	2783	1366	929
540	746	1213	1148	814	1006	1095	1012	1173	1046	801	1153	959	1281	1369	1569	847	1356	647	1838	926	912	1589	778	1068	1050	779	887	762	726	312	1001	1284	1906	1342	947	879	1103	1051	1006			540	737	1806	1372	712	1220	1261	456
560	685	722	1161	1464	1996	1016	691	1075	984	1146	1016	1578	871	1168	2089	972	763	842	940	628	1353	1188	910	1533	1014	989	795	794	652	776	1352	723	1380	975	879	1079	1147	627	664			560	790	1662	826	1556	1367	1668	1182
580	1160	1384	390	967	1483	1141	1122	646	828	854	653	768	1065	1830	1535	596	808	1614	719	1155	1088	1272	1068	1482	700	817	1082	644	1010	1915	980	836	1637	1242	1175	738	846	982	836			580	844	1336	1447	1246	1023	1182	969
600	1007	715	861	1168	1492	898	595	814	830	927	1204	1096	1008	1585	977	1077	597	921	1005	929	750	1254	1358	1276	424	1952	986	875	935	1109	1200	793	1674	1609	1859	762	641	932	1348			600	1575	1167	927	1663	1362	1192	893
620	1079	987	1326	1063	1932	1221	419	954	929	895	525	870	1034	1031	999	1543	1156	996	996	828	1253	1012	1115	1068	809	1188	756	825	749	713	1060	1390	1386	834	953	1288	1264	1235	1021			620	1507	813	1103	1169	2215	1211	1011
640	545	662	1056	1170	1389	1504	1689	701	589	960	1089	974	1492	1224	1345	710	649	1357	855	1622	1396	924	1087	1176	573	1354	680	940	1355	834	952	1182	1326	1169	1425	1158	857	1951	1097			640	1004	843	863	1928	1013	1298	760
660	999	1158	759	1095	1708	1275	205	1041	853	810	972	848	917	1168	1566	1100	650	642	833	955	1117	1303	1562	1316	937	1286	696	796	1384	1116	874	1536	1209	1060	1580	581	728	1385	1499			660	740	1221	847	901	1168	1076	688
680	506	589	1408	1340	1684	1373	716	583	889	839	1128	617	1260	934	1618	706	624	857	1674	1659	1160	1552	1813	1262	1023	769	503	989	910	944	1011	1112	1068	999	971	781	976	911	837			680	417	1126	1096	1924	1123	1614	1329
700	774	1095	1205	728	1018	906	701	760	953	1548	1421	738	1495	693	1288	1180	793	1267	1056	1257	825	1995	1096	1241	763	889	907	646	1139	1078	972	1701	1128	1199	1744	1411	285	1190	781			700	562	545	630	1410	2393	1741	1381
720	980	1085	1807	1522	1331	2005	706	1238	770	1182	603	755	1380	964	1334	850	1019	329	1384	402	662	1332	1123	1307	999	1387	1057	1596	1011	690	1212	985	1662	1192	1557	1046	1044	821	586			720	813	985	892	1281	762	1996	588
DagrD::P2-lux in TSB treated with N,N-dimethyl P2 F2A (2)																																										DagrD::P2-lux in TSB treated with N,N-dimethyl P2 F4A (4)
	Luminescence																																										Luminescence
	50 mM									2 mM									80 nM									No peptide															50 mM
	Bio rep1			Bio rep2			Bio rep3			Bio rep1			Bio rep2			Bio rep3			Bio rep1			Bio rep2			Bio rep3			Bio rep1				Bio rep2				Bio rep3							Bio rep1			Bio rep2			Bio rep3
Time (min)	Rep1	Rep2	Rep3	Rep1	Rep2	Rep3	Rep1	Rep2	Rep3	Rep1	Rep2	Rep3	Rep1	Rep2	Rep3	Rep1	Rep2	Rep3	Rep1	Rep2	Rep3	Rep1	Rep2	Rep3	Rep1	Rep2	Rep3	Rep1	Rep2	Rep3	Rep4	Rep1	Rep2	Rep3	Rep4	Rep1	Rep2	Rep3	Rep4			Time (min)	Rep1	Rep2	Rep3	Rep1	Rep2	Rep3	Rep1
20	562	461	295	803	602	447	307	646	296	473	242	389	850	632	612	294	747	23	510	219	326	439	661	644	361	150	467	347	383	116	89	340	792	697	541	155	240	547	548			20	416	157	329	679	1010	1404	456
40	296	237	592	974	1475	523	489	443	596	178	76	442	698	371	493	514	697	216	258	245	447	843	874	884	725	477	440	266	367	322	180	815	641	813	405	483	344	549	530			40	251	162	422	557	613	1017	582
60	567	286	612	298	646	613	540	441	360	405	410	131	461	622	866	805	618	335	561	349	311	201	378	654	744	714	368	434	460	292	398	538	656	915	1105	641	636	555	1119			60	519	375	310	1112	931	664	875
80	255	793	186	696	664	580	745	669	1081	576	457	833	1116	947	584	567	798	501	328	472	789	741	867	1115	1230	726	638	519	144	188	396	952	690	451	904	675	843	853	682			80	781	567	574	692	760	814	664
100	563	871	793	598	824	1469	695	1010	514	869	535	992	837	782	708	657	522	459	651	869	1102	1177	1076	880	390	1049	765	742	1141	919	1034	754	1230	899	645	1364	557	564	793			100	823	883	450	737	1738	934	931
120	983	517	919	888	1764	1048	1476	813	754	972	678	258	715	1961	1330	834	633	677	823	1369	649	1209	763	896	977	1176	1228	970	584	722	880	667	768	883	1190	946	1157	1163	1075			120	792	481	495	742	842	756	997
140	1144	810	866	1118	1314	832	972	1197	751	1338	813	1781	814	1351	901	1735	797	930	903	1469	1215	742	1404	971	616	1103	1091	666	537	1058	1721	1389	255	657	866	995	572	685	900			140	879	511	462	1220	903	544	870
160	525	790	796	1073	550	734	1634	1072	824	781	947	847	1205	528	458	1102	1247	1154	694	565	1159	1521	550	999	738	547	1023	1392	605	856	1241	653	847	1480	1137	932	1057	752	739			160	952	841	1346	1050	849	798	1243
180	912	886	555	724	1155	660	876	1080	1248	831	2142	666	1008	982	1294	1637	1241	526	1728	1239	976	1108	1106	994	1485	1180	1479	705	986	1013	1488	1115	640	1334	938	1073	634	1424	998			180	950	1493	1138	1049	1141	1512	1245
200	915	826	1217	1517	760	1118	1067	1660	1074	1098	1289	788	1327	732	952	1876	1102	798	1273	1227	1582	991	1062	979	1779	1551	1027	1802	1048	1043	1266	1047	410	862	1249	1039	1231	869	1184			200	893	723	1665	753	523	1476	1031
220	676	1408	1641	1790	480	1047	1010	661	1682	971	1341	1238	597	696	1191	1521	1315	895	1084	840	1053	814	1668	1203	1391	2956	770	739	892	1775	1721	1277	1264	834	971	1491	2752	1054	1243			220	931	1399	1216	1041	929	1370	2319
240	1239	1013	1229	1136	1596	1242	1094	1232	1266	1185	717	1396	1307	1351	1391	1265	1380	974	1314	950	555	1145	616	605	803	3902	1508	1273	1066	673	2299	1130	928	1320	1779	1139	4175	1376	1185			240	1231	1505	2225	1156	1252	984	2290
260	1034	1064	1066	795	1354	670	888	1211	1362	1643	1538	860	1911	990	728	1033	1286	1315	831	1168	1805	1218	1824	1138	1144	3116	1829	986	1311	1410	2126	1138	1396	1779	811	2102	2395	1402	1358			260	2658	1592	2764	1201	1215	1090	1349
280	1861	1783	2334	1423	1244	739	1485	1058	1204	1581	1879	1040	1007	1170	1386	1486	1315	1349	1448	1670	1238	640	1029	623	828	4147	1219	1652	1066	1837	2076	614	987	686	1073	1602	1911	1480	1363			280	1421	2660	2386	1333	1362	931	2107
300	1253	1510	1762	1733	961	819	1315	914	2036	1428	1977	1495	850	901	1083	1102	1380	1091	1047	1315	2015	888	1579	888	1386	3297	946	1060	1793	1120	2187	936	1300	1415	1104	1375	2078	1052	1641			300	1670	2435	1955	1230	1460	1229	1719
320	1511	1440	1645	1000	1436	1123	1176	1647	1025	1556	1093	1832	967	1850	1577	1316	1472	1006	1729	1136	2332	1253	895	1120	1584	2302	1109	1572	1519	1021	1663	580	883	863	1112	2183	2836	649	1039			320	2562	1735	2659	700	1491	1740	1299
340	2027	1674	1335	762	1064	1344	1325	936	885	1068	1291	1073	1216	718	921	842	1601	1219	1334	775	976	1222	1084	638	951	2215	1083	1278	1523	1192	1491	1172	779	1118	1030	1993	2715	1540	1220			340	2966	2438	1911	487	883	1583	1458
360	1302	1117	1660	479	2277	663	1313	1534	1730	2142	1733	1274	722	1437	1294	761	1426	1471	1788	1909	1501	1092	1117	766	893	2586	1298	1422	1290	1452	2147	1008	918	1437	1005	1569	1889	1863	1991			360	2097	1953	2259	1031	1145	1878	1222
380	1197	786	1340	986	961	547	1387	1064	1310	1249	1329	1401	682	974	910	1617	1013	1337	1637	1112	1105	1821	1395	795	768	2548	640	1728	1689	2193	1237	699	1106	841	745	1228	2315	1034	1397			380	1960	2361	1501	1906	1127	1031	1821
400	1371	1122	1019	970	980	801	1333	1231	719	1583	1209	1749	1054	802	1050	1146	1122	1527	1434	1196	1346	1155	876	1517	1128	2088	1175	953	1036	1615	1032	768	573	899	951	1395	1291	1069	1553			400	1430	1794	1928	738	991	1345	1249
420	1486	1218	1833	1478	936	704	1278	952	1072	934	1040	1557	1365	1170	882	716	1035	2353	1575	1835	2158	1630	722	644	1111	1087	1163	978	2054	1644	1478	1200	903	596	1171	1190	1308	1413	1085			420	1950	1750	1829	1439	755	496	971
440	1257	1916	1141	997	791	1110	1436	892	1402	1179	1932	956	787	765	878	1376	1555	1410	1291	1267	1682	1441	1026	1337	1113	737	671	1353	1172	885	1235	984	854	913	775	871	1664	1128	1145			440	1235	1162	1707	1600	1125	1154	1289
460	950	770	2001	1080	1278	1194	1383	1183	689	925	1570	1693	1781	1044	764	1401	1410	1303	1670	1623	924	434	1416	1233	923	744	1204	1325	710	1443	1442	1257	1861	954	870	1031	957	708	1049			460	1685	1067	1541	893	806	1078	1294
480	1265	1874	1404	1018	1022	1025	938	1233	1306	992	1200	1681	1058	991	799	1025	1460	1314	1533	1189	1610	1063	954	1652	1316	1214	1364	1178	1214	1938	1868	959	1157	781	470	976	1254	1325	1164			480	1134	1565	1882	1553	1192	1090	1497
500	1623	1025	1233	1125	1186	882	1209	1058	955	1436	1157	1621	968	965	1460	1176	846	1126	1822	1617	1663	1437	1595	828	927	376	1243	673	883	895	1338	799	711	1008	1158	1273	1394	1129	1049			500	2055	1887	1754	1131	916	751	1260
520	1633	1327	1289	1183	1184	1742	893	1373	1647	1008	1806	926	1112	1215	1497	936	1203	1069	1490	1467	1641	1369	1066	1302	782	1048	1302	1595	1403	1571	1350	1625	680	749	1358	1057	872	1241	956			520	1528	1144	1480	799	1077	1181	626
540	1330	1370	2225	1190	1058	878	1166	877	1244	1570	1170	1980	1630	1306	1164	1001	726	672	1212	939	836	1359	851	1070	788	1152	1158	1759	1474	1448	1241	1392	1202	842	899	1299	959	1079	1381			540	1291	748	1382	909	1029	1245	604
560	1123	975	1717	1213	1428	857	1211	1010	1587	1437	1262	1436	1236	1016	883	671	946	1462	1003	888	1460	832	1579	2366	719	1365	1342	1114	1314	1179	1288	1027	1389	924	1359	1110	1346	1204	896			560	1017	1311	1289	816	1302	1137	1011
580	2338	1083	1575	1048	996	1056	1237	1318	900	1268	759	1087	847	1094	1357	1203	984	1444	1552	1506	1676	810	651	1100	1066	1076	657	1316	1538	1694	1422	1113	2152	1368	951	1871	1171	967	1264			580	1725	608	1337	499	881	1313	1277
600	959	878	1831	1056	814	929	1217	1248	961	1491	932	1374	1580	1172	932	941	1820	1440	980	1434	1267	1112	1362	1282	657	629	1533	1470	1581	752	1852	1659	722	1547	647	1428	1061	1110	830			600	636	1093	1532	1644	1268	1125	1399
620	1022	1629	1176	1792	851	900	818	1022	1317	2225	1061	2108	658	1137	1713	1068	703	759	1461	891	954	1265	1220	1187	1238	1093	1192	973	1653	1674	1364	950	1628	1342	950	1069	780	555	1134			620	1148	1441	1240	1442	1086	1260	453
640	1178	1215	1256	1243	1307	1134	1629	1469	863	2163	1399	918	921	1322	1155	1199	1000	887	1385	1575	1600	1330	1207	870	1516	1312	785	1279	1581	2016	1687	918	1959	1248	1161	1377	1064	1071	1813			640	1502	1268	1007	1133	1590	1640	1680
660	1004	1499	1053	1034	1224	1116	856	1476	1685	1306	990	1018	834	1000	494	1651	1610	1387	1149	1061	1257	891	1105	797	1603	1265	1269	1492	1596	1438	1059	1193	1023	1160	1553	1466	1212	1159	1273			660	890	1619	1554	1283	1581	830	852
680	1133	1446	2209	1297	1085	1161	914	896	1161	868	1270	1076	1109	916	948	1254	1089	1060	1123	975	1473	1457	964	1310	1403	1261	771	1518	2107	1524	904	1139	1155	1015	1358	1040	1084	1384	1059			680	2011	989	2197	1401	976	1503	1065
700	1185	1583	1614	945	1505	1162	1185	1488	1285	1391	2067	2040	1884	1486	989	1243	1259	680	1508	1858	1831	1081	955	949	823	983	1000	903	1505	1270	1019	1506	719	965	1053	1429	1418	1330	821			700	1433	1646	1153	1332	2055	1310	1059
720	1986	817	1607	1130	1370	1060	1133	905	1317	1579	870	1241	863	1207	1232	1225	1252	1278	1108	897	1270	795	1065	873	1112	1525	828	1133	893	1086	810	945	1008	878	1411	769	949	1563	920			720	1954	1761	1131	1597	662	312	1187
[truncated: 32 more columns]

## Sheet: Figure 4a
WT::P2-lux in TSB treated with N,N-dimethyl P2 C1Dap (6)
	Luminescence
	50 mM									2 mM									80 nM									No peptide
	Bio rep1			Bio rep2			Bio rep3			Bio rep1			Bio rep2			Bio rep3			Bio rep1			Bio rep2			Bio rep3			Bio rep1				Bio rep2				Bio rep3
Time (min)	Rep1	Rep2	Rep3	Rep1	Rep2	Rep3	Rep1	Rep2	Rep3	Rep1	Rep2	Rep3	Rep1	Rep2	Rep3	Rep1	Rep2	Rep3	Rep1	Rep2	Rep3	Rep1	Rep2	Rep3	Rep1	Rep2	Rep3	Rep1	Rep2	Rep3	Rep4	Rep1	Rep2	Rep3	Rep4	Rep1	Rep2	Rep3	Rep4
20	76	205	107	451	179	330	253	373	775	177	220	191	230	335	160	362	349	298	154	134	619	315	437	504	477	315	281	257	180	155	152	352	276	142	298	483	80	463	304
40	270	397	247	224	618	563	550	598	524	974	418	482	751	890	510	745	401	394	394	308	602	434	392	277	254	575	563	514	678	302	446	736	349	222	396	609	422	607	681
60	1055	751	763	1572	1563	1934	1168	1813	779	588	654	484	858	1288	909	1143	1595	590	529	923	332	748	1172	777	939	873	446	717	38	561	210	548	558	140	140	762	492	1134	772
80	802	1026	777	1797	1961	1583	1387	1631	1438	523	1392	1532	877	1585	1382	1072	1114	984	981	343	738	855	355	816	554	619	370	500	340	404	359	553	588	526	496	777	555	491	231
100	942	1493	1228	1524	2278	1754	2263	1250	1854	916	738	755	1243	1650	1157	2009	2059	1058	305	387	625	666	594	525	944	836	444	532	428	644	246	864	878	854	930	704	576	489	926
120	1371	1471	1207	2349	1442	2091	1782	2418	1653	1608	891	1606	1126	1120	1271	1454	879	792	697	378	922	631	560	745	520	748	701	717	371	740	118	467	951	858	1042	980	592	680	753
140	2340	818	1083	1456	1324	2639	1892	1852	1850	885	885	1216	1737	1457	1759	2033	1456	1643	380	461	784	292	695	623	589	723	797	590	1011	647	598	791	781	994	668	990	714	685	418
160	2000	1403	1633	2749	1752	2056	1770	1691	2753	1360	901	967	1743	1421	1957	1911	1980	1766	735	845	577	1049	1052	840	1100	678	807	547	1155	439	341	643	527	870	604	1284	1021	772	1012
180	1554	1448	2111	1906	1175	2096	2773	2807	1509	1082	1236	2094	972	1235	1256	1532	1814	1091	1202	1219	1126	717	1586	826	878	997	1006	1195	855	644	589	941	439	831	582	775	543	1162	982
200	2422	1407	1951	1863	2979	2399	2784	2696	2719	1234	1774	1401	1568	1026	1735	1728	2694	1814	1521	1552	485	516	630	846	1808	1539	887	778	1314	592	1118	927	1777	1252	674	2043	1405	1534	1740
220	1994	2068	2007	3139	2550	2690	3880	3799	3315	2001	2352	1559	2862	3916	3240	4741	3225	2983	2262	1059	1435	2219	3862	2117	2290	1985	2494	1384	971	1010	999	2185	1222	1972	1787	2902	2490	1973	2710
240	2553	2723	2355	4711	4994	3265	5071	2801	4516	2816	2733	2978	5750	5337	4666	5950	5754	5111	2464	1617	1980	3468	3791	2415	3414	3669	3123	2244	1498	918	1203	2699	3134	2381	2098	3950	2301	4190	3181
260	4506	3342	3227	7762	7722	5205	5918	5214	4750	6951	5661	5404	8639	7325	4494	7945	5961	5486	5356	4587	3685	4138	3753	4721	6350	7565	6041	3515	4141	3461	2422	4786	3962	3654	3040	6449	4773	4572	4953
280	4721	3843	5176	8206	6990	4835	7016	6259	6903	5985	5495	6127	6311	6076	6268	6294	6392	6909	6654	6369	4885	5541	6789	5748	7355	7167	6061	6689	4360	6092	4607	5970	6133	6445	5990	6762	6047	6699	5324
300	5686	3785	3512	6617	6821	6322	5648	6462	6134	4935	5663	5624	7219	7985	6848	6095	6490	5567	8413	8168	7508	8679	9525	7636	7640	7664	7347	6478	7392	9381	7225	7255	5065	8540	6499	7402	8687	8026	8174
320	5302	3955	4442	6220	6530	6271	6374	6267	6088	6458	6714	6568	6192	7612	7540	8150	5962	7038	10292	10072	7641	10864	9925	8837	10256	9047	7457	7754	8962	9199	8217	8598	9121	7748	9745	10307	8929	10852	8618
340	4882	4569	4013	7530	7092	7788	5505	5835	5792	6130	6591	8501	8151	8289	8617	7219	6900	6426	10835	10721	8906	9570	9687	9837	7629	9919	8920	6961	9280	10114	10580	8792	9492	9521	9774	8774	9999	11461	9755
360	2911	4804	2834	5605	5044	4803	4628	5191	4759	5054	4817	5729	5661	5545	6488	6050	5785	5694	7041	6971	6622	9701	7123	6800	4452	6296	6810	7249	7681	8572	5213	7908	8072	8655	7325	7795	6537	6176	8027
380	3198	3404	4237	3297	3844	4501	3534	3774	4280	4985	3558	5470	3824	6299	4738	3316	4177	4822	4592	6111	5002	5019	5218	6325	4647	5628	5219	5999	5249	5599	5089	6495	6389	5878	6135	4996	5345	5966	5854
400	1817	2241	1862	3535	4779	3501	3899	3749	2014	2789	3388	3075	3302	4958	4405	3468	3875	2290	3887	3838	3247	4318	3868	4096	4325	4059	3616	4098	2512	4341	3509	6172	5245	6632	5301	5605	5387	6137	4049
420	2232	1828	2514	2808	3351	2476	2156	2273	2270	2337	2445	2332	3546	3282	3573	1602	1522	2155	2296	1547	3132	4085	4109	5373	1474	2218	1357	3762	2979	2805	3032	3678	4041	4223	3628	1866	1338	1951	1434
440	2059	1539	892	824	1431	1580	1277	1547	546	803	1007	1002	1027	917	734	999	1714	1554	889	770	827	918	1067	924	1331	1384	1389	1287	1037	854	1236	1660	1279	1089	969	1203	1027	594	1739
460	1206	594	1302	1088	287	1064	957	854	774	760	673	782	1265	825	347	1752	1394	821	822	1563	1082	1222	1207	1262	1245	664	566	557	1267	1151	1182	1301	2175	825	868	463	974	699	1214
480	713	823	1607	1265	1417	438	657	616	599	812	714	568	1283	869	617	1085	1224	916	837	618	1063	1506	1322	782	743	1371	534	1091	1053	887	1438	616	1374	1145	831	870	808	1277	804
500	748	757	1191	629	904	1139	763	1400	1646	737	666	578	1172	1001	950	1433	1212	1051	1320	686	986	757	1304	1365	813	814	1126	777	1113	1026	296	1172	1068	1019	660	1181	1185	1164	1037
520	862	935	1192	1855	754	672	734	645	746	716	592	1001	1299	776	1163	1507	472	726	1552	675	1118	800	669	1059	1164	918	905	792	901	910	842	1031	859	1291	836	1033	971	590	1225
540	924	1108	449	564	738	565	1134	1289	1431	692	1421	799	1648	1324	1100	567	1402	761	568	593	613	814	1437	801	951	452	750	952	1357	855	653	908	894	1807	959	1651	1177	1153	797
560	842	779	863	1113	1478	1237	872	983	792	960	582	1042	658	1040	675	987	1265	1068	1108	896	964	1026	870	1121	1009	1389	1078	1239	1482	1149	1043	812	806	807	1029	529	1116	1208	840
580	901	951	973	1186	696	895	1003	716	677	1618	1217	1043	1038	655	1111	1144	1235	1096	1070	1141	1180	794	808	650	975	638	944	1862	1123	1479	1044	930	708	816	336	505	1060	1087	954
600	887	477	1296	1436	949	969	748	1121	1023	812	966	986	1224	724	995	824	884	985	1007	665	1179	761	774	1352	696	1332	1040	856	1383	1119	781	676	1014	947	1770	612	1148	654	854
620	846	1628	953	1184	1712	963	612	1036	1244	791	805	591	1089	733	757	881	829	888	800	938	841	591	872	1198	680	1480	701	1006	628	838	833	641	901	481	819	836	1253	1027	627
640	901	593	704	854	799	1170	682	1298	739	599	841	568	664	1038	1057	649	506	852	630	922	810	666	742	1106	1103	739	1146	941	819	1121	470	540	855	636	1040	1056	1312	1140	900
660	1159	959	971	796	1268	890	1009	713	1082	1418	1414	711	835	653	673	688	593	997	757	1057	628	996	1846	807	800	884	505	1875	1028	603	917	678	1023	532	489	1464	1195	667	736
680	566	624	574	765	845	825	403	873	930	1735	625	1140	1096	997	1321	481	719	1054	1572	1378	841	887	1387	903	1566	1008	1172	421	754	978	500	621	485	1313	1064	1028	941	613	1124
700	762	894	704	1290	743	917	986	853	832	1107	799	856	494	564	865	1292	733	901	1123	931	493	697	1267	841	802	729	702	928	793	593	618	941	1010	678	1314	905	1659	723	891
720	1089	650	763	1669	1028	924	1195	1026	929	984	424	605	655	1579	1006	586	679	1005	672	1367	978	751	1512	720	598	934	1039	496	921	443	776	879	638	964	719	794	1000	842	1914
DagrD::P2-lux in TSB treated with N,N-dimethyl P2 C1Dap (6)
	Luminescence
	50 mM									2 mM									80 nM									No peptide
	Bio rep1			Bio rep2			Bio rep3			Bio rep1			Bio rep2			Bio rep3			Bio rep1			Bio rep2			Bio rep3			Bio rep1				Bio rep2				Bio rep3
Time (min)	Rep1	Rep2	Rep3	Rep1	Rep2	Rep3	Rep1	Rep2	Rep3	Rep1	Rep2	Rep3	Rep1	Rep2	Rep3	Rep1	Rep2	Rep3	Rep1	Rep2	Rep3	Rep1	Rep2	Rep3	Rep1	Rep2	Rep3	Rep1	Rep2	Rep3	Rep4	Rep1	Rep2	Rep3	Rep4	Rep1	Rep2	Rep3	Rep4
20	205	302	285	214	314	12	391	101	295	164	353	123	367	322	390	572	431	96	391	437	653	70	189	99	368	303	91	118	352	425	231	271	298	95	171	580	98	167	300
40	232	890	161	128	510	142	587	502	332	1132	511	279	175	399	337	713	511	364	240	593	400	459	470	387	260	93	415	313	417	198	370	403	297	317	188	327	306	619	352
60	859	315	436	275	614	259	1276	276	159	672	781	1118	311	919	400	179	920	351	473	389	461	187	196	365	434	215	282	338	544	552	441	401	429	224	399	181	397	385	343
80	539	921	582	451	500	269	724	965	583	840	626	704	619	948	692	515	1086	563	837	902	668	309	253	345	606	775	784	401	380	1034	859	239	106	173	258	758	242	1017	310
100	605	989	660	966	671	1346	649	1073	864	668	525	1063	883	1353	526	642	680	638	444	898	755	282	609	810	717	653	691	406	475	674	634	550	505	268	327	612	623	344	222
120	853	629	786	1110	450	419	963	867	990	701	519	959	561	580	1011	1298	514	719	960	225	951	484	813	267	1323	235	957	458	595	584	1105	247	937	724	328	323	556	658	166
140	1059	812	1283	785	1035	604	1243	399	516	602	824	794	642	1144	813	914	783	884	613	538	312	386	670	826	611	678	574	1568	517	431	743	791	351	552	823	588	807	497	675
160	1666	1152	1093	774	777	751	599	1143	1042	1573	660	1973	609	868	926	1249	711	1360	911	1227	816	503	351	728	1303	705	698	847	797	1044	1200	683	660	639	1353	836	548	1193	839
180	1171	1308	1760	1139	1140	1240	1033	678	1303	1003	1147	1010	1241	810	1269	759	714	644	723	976	511	703	452	1191	858	658	477	887	1275	1286	1030	768	1013	657	471	663	1043	867	1001
200	1910	2095	1870	912	993	1609	1707	1143	1487	2022	1721	1337	1503	871	749	846	1499	894	941	1271	1607	780	812	1109	1250	374	261	1261	970	1325	731	481	932	1160	784	928	1064	871	1137
220	2169	3417	2535	2646	1786	2431	2182	1827	2111	2734	1808	2014	2738	2616	1923	1643	1482	1614	1375	1641	1437	1082	831	1176	1036	1717	500	848	1458	1046	863	869	546	1584	742	947	783	987	899
240	3743	2014	3586	3761	3445	2933	3597	2171	4274	3718	3721	3249	3672	2447	3010	3531	2856	1998	1558	1255	1156	1434	1404	650	837	1574	820	1906	1522	1931	1172	1116	1320	1165	853	943	655	1059	919
260	4658	4194	5113	3717	3600	3469	4037	4732	4569	4201	3957	3478	3050	4357	4549	2441	3263	3289	1329	1465	1007	1191	948	693	803	1337	474	1170	1641	1496	2165	1209	1291	1046	789	1044	1113	1127	602
280	3658	4163	4840	4003	4719	4816	5076	5691	4919	3242	4225	3562	3204	2589	2450	2891	3100	3451	1001	1028	1969	817	731	902	1248	1256	1142	1189	1544	1059	1242	613	716	506	1131	1352	1215	894	950
300	3527	4556	5450	3798	3623	3923	6022	5483	5550	2702	3945	3667	3485	1886	2678	2913	3411	2529	1652	1250	2441	956	702	1190	1006	813	1147	996	1714	1129	917	945	789	857	766	1544	824	813	1334
320	3879	4886	4781	3339	3531	4391	4528	5796	3993	3883	2968	3056	2588	3330	3629	3205	3725	3585	1714	1260	1144	1716	1495	722	849	1077	1010	1368	1478	1080	1520	455	943	1027	731	1007	1101	959	429
340	3535	3704	4389	3124	3339	4823	4894	3804	5911	3199	3302	2972	3472	2979	2162	1689	2826	2909	2172	1606	1650	945	1035	1256	817	873	583	1747	1935	1302	1212	1563	913	1204	752	784	1099	670	851
360	3522	2435	3715	1672	2732	3095	3985	3045	3707	3393	2571	2853	2352	2835	1452	1690	3898	1871	1159	1346	1685	1302	569	727	1051	1211	931	1731	1793	1939	807	580	882	1085	981	985	549	543	994
380	3163	2207	2705	1734	2179	2696	2022	2651	2508	1662	2425	2177	1408	2682	2031	1587	2449	2303	1081	1255	1083	610	929	603	904	1170	1075	1750	1160	1804	1622	1390	537	1079	874	1294	819	959	697
400	2494	2292	2466	1389	1675	1834	2219	1935	2463	2260	1909	1858	1849	2494	1820	1324	1081	1297	1737	1258	1203	957	775	457	1090	811	1447	1391	1690	1576	1654	799	1764	1516	887	1519	868	1084	802
420	1594	1277	1841	1292	1120	1345	801	734	1188	1477	1897	1346	819	591	1097	942	1158	1014	1566	1755	940	675	696	1290	765	705	594	1330	915	1423	1238	1395	1081	1004	751	533	1164	961	948
440	1449	1810	1451	1049	641	1248	760	959	1543	1160	1524	1174	1059	968	835	721	1738	1273	1438	1060	1292	1259	947	541	331	1277	633	1241	1702	1770	1214	352	1166	1081	941	1077	760	1065	761
460	2058	1077	1351	794	879	937	753	844	937	1368	933	1925	661	344	1363	471	905	1450	1616	1238	1146	887	354	927	878	1239	1420	1364	1232	1163	927	992	861	441	525	655	758	1246	835
480	1225	832	835	397	644	1180	1679	867	1272	1355	1897	972	954	811	803	539	831	1291	957	1290	1220	1188	626	982	568	803	391	2103	1260	1487	1097	1128	564	1094	354	646	967	1316	820
500	1743	1726	1451	1410	835	1265	682	483	551	954	1265	1730	1269	990	858	663	551	874	1576	1464	919	796	790	1347	1111	1263	599	1319	1810	1388	2094	969	923	747	994	875	845	739	477
520	1370	1308	1394	872	800	1050	750	1712	828	1441	1617	1342	986	1007	467	648	718	732	1980	890	810	472	419	1198	1144	888	360	1275	1261	1458	1307	447	622	1153	746	1080	1022	1074	511
540	1342	1384	1667	737	576	1202	1061	728	732	1270	1139	1380	733	710	642	390	1106	538	1076	2012	1410	740	487	1303	921	1147	889	1294	1072	753	1482	819	674	947	922	786	1078	611	864
560	1231	1415	1346	515	1111	490	879	1110	639	933	1335	2022	641	991	1252	899	1007	1178	952	1803	980	1116	887	581	677	819	1703	1300	770	1328	1378	850	1363	1064	790	940	401	808	675
580	1193	627	1594	624	897	1150	953	419	1097	1654	1097	1895	1456	1293	913	919	789	644	998	891	1206	1230	708	743	865	886	1235	1293	1065	1478	1606	746	784	905	1137	795	1175	1279	597
600	1153	1354	1491	1452	1164	589	805	805	800	2283	978	1409	779	970	681	1274	1033	951	1611	1066	1583	1003	517	941	1409	979	904	1202	1688	1036	1053	890	505	896	1337	475	1261	925	825
620	651	1345	956	802	765	1088	843	1151	1213	1700	1375	1266	1069	724	955	616	965	1422	1943	1301	1031	591	838	853	1130	1682	779	1045	1539	1222	1203	534	628	586	1140	803	403	707	325
640	1189	1685	1153	458	1394	504	931	963	1266	554	1079	935	712	669	1003	842	884	1004	1820	1716	1063	1123	1164	1074	610	465	340	1374	1027	1399	1507	658	1015	484	1148	557	975	954	699
660	1895	1120	1418	1206	1003	521	1196	1284	878	1201	837	1656	1153	389	758	1122	880	815	1591	977	1247	1439	1251	739	993	455	725	970	1591	1665	1326	1062	343	1409	800	874	693	811	602
680	1468	1530	803	938	1016	638	1244	998	861	1430	1199	1457	857	981	1396	577	1400	993	941	1157	748	1026	593	518	1243	733	878	1305	1196	1101	933	913	1119	1044	677	729	647	1140	1123
700	1785	889	1011	704	640	902	1126	577	718	1101	1040	1240	897	784	931	710	1122	787	1045	703	1662	761	964	1000	388	542	962	964	1334	1206	1691	1143	986	814	822	665	768	1154	814
720	806	793	1854	656	884	992	1381	693	1051	802	804	516	890	378	531	557	1207	844	987	1003	1305	851	1155	833	864	1112	351	1767	1014	2097	1134	749	1265	1245	789	680	769	824	910

## Sheet: Figure 4b
WT::P2-lux in TSB treated with P2 C1Dap (7)
	Luminescence
	50 mM									10 mM									2 mM									0.4 mM									80 nM									16 nM
	Bio rep1			Bio rep2			Bio rep3			Bio rep1			Bio rep2			Bio rep3			Bio rep1			Bio rep2			Bio rep3			Bio rep1			Bio rep2			Bio rep3			Bio rep1			Bio rep2			Bio rep3			Bio rep1			Bio rep2
Time (min)	Rep1	Rep2	Rep3	Rep1	Rep2	Rep3	Rep1	Rep2	Rep3	Rep1	Rep2	Rep3	Rep1	Rep2	Rep3	Rep1	Rep2	Rep3	Rep1	Rep2	Rep3	Rep1	Rep2	Rep3	Rep1	Rep2	Rep3	Rep1	Rep2	Rep3	Rep1	Rep2	Rep3	Rep1	Rep2	Rep3	Rep1	Rep2	Rep3	Rep1	Rep2	Rep3	Rep1	Rep2	Rep3	Rep1	Rep2	Rep3	Rep1
20	66	237	660	88	428	174	867	754	993	86	299	152	120	208	373	991	813	695	410	121	70	565	436	225	1197	991	815	329	181	372	297	274	644	1103	892	723	120	503	174	510	148	457	1336	719	781	89	201	347	463
40	283	198	419	637	701	589	1289	2277	2208	277	306	248	899	426	703	2687	2020	1895	208	301	666	537	600	987	3254	2060	1718	465	125	620	446	557	473	2043	1450	2320	282	678	199	489	1057	111	2074	1526	1559	305	642	674	591
60	899	824	875	1492	1334	1951	2381	2972	3156	1100	1398	888	783	1221	1030	1859	2654	2191	1406	677	1039	2626	841	1465	1867	2775	1608	683	849	1159	1475	870	1652	2453	3494	2146	543	1023	764	1429	1434	1007	1499	1245	2593	623	457	447	614
80	1199	806	1659	1081	1897	2219	3123	3664	2405	1750	1102	2246	1930	2931	2295	2273	2861	2630	1199	1420	1929	2139	1650	1761	2722	3155	2282	764	1859	1789	2126	1655	1845	2131	2551	2329	1133	1339	1721	1645	1299	1564	1393	2168	1970	1147	602	397	1022
100	2004	2040	2301	3755	2564	4453	3283	4167	2700	2037	3419	1827	2712	3465	2468	3093	3422	2663	1781	3052	3117	3791	2147	3448	3172	4299	2963	2102	1897	2160	2604	3417	2811	3018	2736	3146	820	1265	1570	2239	1405	1397	1018	1004	2981	1156	726	268	666
120	3741	3091	3118	4142	3680	4065	3040	2935	3808	3546	4032	3109	4111	4047	3046	3172	3428	4167	2730	3202	3322	4600	3924	3190	2430	2737	3083	2181	2771	1938	3637	2947	5021	2660	3087	1908	603	2081	1525	1369	1750	1817	1217	2000	1130	862	639	524	761
140	3930	3465	3988	4515	4563	4770	3932	4791	4197	3495	3823	3597	3809	3088	4379	3929	2835	3115	2585	3440	1624	4151	4352	4453	3974	3728	3699	3630	2536	2975	4205	4220	4189	3428	3293	2868	1527	1545	1473	2088	1485	2683	1513	1987	886	629	658	590	752
160	4021	4231	5046	5454	5948	4351	4548	5307	5308	4547	3266	3350	4394	4544	5373	3847	3895	3131	3911	4430	2674	4346	4661	4478	3345	4127	3533	3776	2531	2837	4891	3552	3479	3510	3264	3714	2241	2025	1731	2322	1883	2129	1893	1582	1886	800	922	1031	936
180	3773	5899	3562	5307	5769	5821	5626	5063	6785	4751	4451	4344	5599	5349	6615	4278	4358	3328	5692	3478	4096	5118	4354	4795	4638	3807	4705	3631	3658	3296	3488	3887	3654	4111	3113	3117	1272	1888	1490	3115	2053	1993	1716	1384	917	740	834	1053	1825
200	6208	4769	5821	5801	6735	6330	5520	6968	6288	5716	5685	5355	7562	7127	6876	4679	5540	6123	5843	4761	4903	8660	6080	7504	4193	4545	5311	4837	5050	5420	6697	5097	6761	3499	3134	3508	2410	3139	2311	2729	2946	3220	1723	1428	2117	1178	825	1596	1391
220	9376	9122	9511	9051	10349	10919	7847	6393	8221	7874	8193	8477	11418	10445	11091	5634	5508	7383	7274	7851	8756	10247	11888	11037	5804	5636	4741	5717	5998	5226	8364	9340	9022	3399	4369	4768	4493	3064	2864	5293	4573	4564	1894	1647	2662	1591	1446	2635	2127
240	10917	9519	14135	14589	12977	13586	8613	8600	8897	13445	12835	14954	15348	15077	19605	8259	6759	7428	13160	13049	14900	17510	15606	14566	6682	6802	7206	11629	12512	10428	13210	13346	15739	5011	5740	4683	5383	5952	4262	5861	6969	7295	2503	2300	2948	2607	3282	3089	3762
260	17303	17786	18785	19213	19361	19997	10123	14427	11780	19610	23001	20384	19233	16570	19419	11655	9294	10951	19645	19979	19669	17393	16339	14919	10358	8769	9592	13810	17053	14567	14472	14616	16333	6141	7224	7360	8938	8859	7613	9217	10489	10092	5540	3854	4033	3963	5282	4661	6078
280	21742	22378	24511	16264	19428	17697	17193	16428	16864	19869	24688	20650	16104	18112	15839	14736	13976	16245	16640	19621	20448	15855	14975	15608	13857	12885	13825	14512	15884	14650	12287	13879	12956	8738	8488	10275	9223	9350	8819	9316	8262	10207	6111	4944	6936	6609	6222	6691	7352
300	23916	24154	22805	19088	19674	19805	20812	21778	20100	20333	21399	19282	15730	16643	17920	16312	19266	20098	15453	20689	17826	12918	14441	15042	14770	16558	18056	13978	14542	12780	12972	13939	14255	14272	13666	12929	9219	9784	11853	9814	8354	10543	8678	8177	7732	6750	7656	7598	8840
320	26466	23262	24705	18866	21572	24301	24676	28358	28094	19721	22537	22463	20368	19061	18973	18379	20751	19989	18761	19768	16566	17206	18198	18903	17317	20856	17734	14523	15517	16166	16459	13404	14209	13043	12913	15029	9321	11047	11285	12621	12248	12366	9219	10195	7405	10783	9516	8041	9818
340	25098	26078	25371	21420	24957	22540	26769	29611	27161	24087	23380	23902	22600	23120	22439	18517	20484	22257	18945	18833	23510	20710	18713	20552	18724	18283	17647	16884	16016	16354	14052	16859	16159	12339	14150	15567	12827	11954	11503	14668	11187	12797	12061	9939	10556	8336	8247	9358	8364
360	22526	22911	24358	21518	20976	21374	25509	28899	27161	16958	21576	20108	19039	19051	19364	19264	17312	19721	17969	18755	19899	17088	17758	17406	16592	16025	16470	12125	13583	13616	12180	13859	15798	12427	11045	13121	8683	9310	7118	8423	8557	9853	9418	9630	9939	5507	6803	7270	7188
380	17325	17558	15719	14704	16772	14347	19413	24424	25388	15467	16125	17153	15301	15075	13542	15705	14193	14285	10461	13828	14374	12082	13839	14480	14233	11686	15316	9444	7884	9749	8371	9940	8878	8587	10129	10838	9419	6063	6460	7511	6873	7480	8744	8163	7141	4439	4698	4205	3673
400	9800	10404	13621	12110	11792	10721	15495	17285	19655	11974	12594	10666	10223	10817	9065	10738	9848	10857	7302	9186	7349	9971	11011	9575	10989	10783	10647	7633	7154	7299	7165	6592	8655	5751	7588	8125	3613	4025	5057	4913	4710	6018	7913	6378	5006	4221	3615	3681	4186
420	8172	7866	10111	7576	9239	9590	11308	12828	12429	6443	10037	7719	6480	5300	5752	7792	8389	6929	8083	7941	6427	6960	6903	7044	6669	7591	7422	4696	6785	5047	5619	5819	5516	5370	5661	6841	3266	3605	2774	2925	2703	4604	4706	5089	4910	2622	2017	2268	1609
440	5481	6119	6218	1208	1225	2169	8130	9486	8036	3169	4637	4018	679	1116	1023	5314	6014	5181	1656	1626	1455	1210	1373	1034	4905	4714	6488	764	1435	1207	1165	907	1508	3725	4204	4466	916	871	1347	1452	1440	846	3074	4116	3010	1406	1448	739	1217
460	1211	913	1675	697	1488	1236	5187	5066	5689	1192	483	1128	1745	1480	873	4098	4532	3810	977	1229	753	684	1213	1979	3742	2349	2908	1185	1468	1627	1140	1975	748	2523	2895	2572	1124	911	862	1402	1048	993	1368	1241	1764	1075	902	1061	1374
480	874	1181	685	1095	424	866	2912	4128	3241	764	825	1855	1066	913	1305	1429	1000	668	913	879	921	608	1261	1119	1217	1052	888	858	531	466	1187	1188	981	1869	1260	1432	1342	1237	329	955	538	681	1390	1162	861	639	1198	1156	668
500	1689	1124	737	631	1048	644	1242	1607	1417	887	1141	705	1161	416	973	1478	894	1320	1052	970	945	753	1269	820	1460	1451	1633	723	835	1146	635	902	796	1456	1415	1519	1252	1235	748	1053	758	776	1028	1257	1210	1062	708	889	322
520	659	1049	883	1353	754	1084	623	1085	1132	318	465	723	1125	1409	392	1144	1379	1690	769	1179	934	399	1442	423	1610	1627	1283	520	784	1241	1226	749	842	1336	1117	857	188	917	1266	658	792	1308	1055	964	1031	724	1284	832	1014
540	1234	733	1002	1123	1182	840	1598	1421	1052	1423	810	959	803	1001	1339	1292	1159	1146	909	779	888	456	540	1335	1257	1413	1128	842	961	697	851	1187	833	1100	998	1271	1043	1751	970	867	839	1069	1606	1274	1029	898	886	420	1083
560	817	1150	502	990	769	635	1118	1216	1062	687	791	878	1099	754	708	992	1200	1229	1012	677	318	1444	629	702	1211	699	904	982	755	567	700	1080	778	735	1227	1078	1118	870	700	616	896	1162	1049	1798	1490	529	699	1301	587
580	629	1043	820	999	1064	1213	1112	1656	1222	665	1609	796	965	967	1190	1196	1781	1270	463	923	581	982	949	845	1240	1513	1337	789	1480	642	1486	818	722	1290	1741	1567	316	1092	888	1127	925	806	1669	1583	1602	1307	638	927	1254
600	1177	671	481	1013	1644	1433	1480	1470	1493	500	1454	704	590	952	1534	946	971	1719	1003	575	606	682	859	614	1367	1231	1817	888	813	503	726	948	579	1225	1018	803	614	779	1352	937	673	853	1704	1671	491	782	621	734	685
620	873	1187	732	849	933	779	1297	1670	1294	539	602	1331	637	1003	660	1733	1535	1313	1031	873	1047	1073	1644	1091	1106	1209	1088	1052	792	702	705	1179	954	1091	1256	922	1262	778	1395	1343	927	1549	690	1553	1376	816	1145	1168	1297
640	1076	935	510	1244	520	1077	1532	1252	1108	1284	771	426	980	949	1002	1093	1845	1278	1065	1401	1227	1521	1302	630	1918	663	1185	963	593	751	952	1050	1011	1440	1065	1191	637	959	1311	1152	963	884	1043	1417	1147	917	792	501	617
660	733	1073	1166	1100	1192	632	994	1647	1258	1010	520	1232	774	913	1071	2111	1378	2027	625	735	603	1118	910	549	1439	1906	1410	865	928	1465	1607	709	1172	1683	804	1231	849	1097	1073	615	875	1493	955	1839	851	1801	667	224	1384
680	582	784	367	937	554	988	695	1845	948	841	759	1150	818	929	801	1482	1557	1309	828	644	670	647	767	499	1676	1359	1180	1001	955	588	1473	1064	1064	2188	1019	1210	1067	1037	1182	1036	1447	933	1396	1550	658	891	850	740	763
700	540	760	966	1090	1347	1030	954	1019	646	1656	448	784	1353	1005	685	1278	878	2352	820	1488	577	1003	1067	817	1297	1246	1416	876	447	762	391	1725	858	1143	1339	1343	627	1333	1108	743	1400	1313	1536	986	1166	777	1150	816	687
720	976	671	1120	702	834	1001	1765	1348	1259	1016	893	634	945	1269	665	1250	1325	1254	864	1127	1337	518	874	862	1170	1215	1181	779	1126	994	916	757	822	819	1002	1157	1008	662	664	1418	636	642	1412	1036	1643	878	669	509	725
DagrD::P2-lux in TSB treated with P2 C1Dap (7)
	Luminescence
	50 mM									10 mM									2 mM									0.4 mM									80 nM									16 nM
	Bio rep1			Bio rep2			Bio rep3			Bio rep1			Bio rep2			Bio rep3			Bio rep1			Bio rep2			Bio rep3			Bio rep1			Bio rep2			Bio rep3			Bio rep1			Bio rep2			Bio rep3			Bio rep1			Bio rep2
Time (min)	Rep1	Rep2	Rep3	Rep1	Rep2	Rep3	Rep1	Rep2	Rep3	Rep1	Rep2	Rep3	Rep1	Rep2	Rep3	Rep1	Rep2	Rep3	Rep1	Rep2	Rep3	Rep1	Rep2	Rep3	Rep1	Rep2	Rep3	Rep1	Rep2	Rep3	Rep1	Rep2	Rep3	Rep1	Rep2	Rep3	Rep1	Rep2	Rep3	Rep1	Rep2	Rep3	Rep1	Rep2	Rep3	Rep1	Rep2	Rep3	Rep1
20	504	169	301	274	425	158	570	260	176	844	408	417	286	403	281	207	305	107	627	120	364	100	440	241	467	237	236	334	644	251	114	334	84	94	337	378	164	260	243	172	484	147	81	469	107	301	299	276	330
40	767	804	448	74	349	334	453	372	143	224	441	620	358	339	207	305	374	40	624	245	203	154	285	177	1121	646	484	271	327	498	513	391	222	976	383	391	311	411	262	567	528	443	343	308	273	293	163	351	394
60	503	1098	667	927	497	951	620	771	993	946	490	538	646	1334	1155	510	1498	664	771	655	736	723	653	1239	591	718	753	477	689	480	985	882	1300	699	938	866	1120	466	542	416	919	375	402	393	257	407	464	357	278
80	991	623	410	862	1330	1790	1191	1261	1291	1471	727	992	1603	1611	1559	2246	1659	737	1318	1726	1131	1182	1803	1683	1645	1236	1381	745	859	764	1741	1944	1196	832	931	1993	710	985	731	1282	965	1117	772	429	568	474	447	818	329
100	981	1351	1054	3351	2225	2307	2355	2758	1851	1378	1055	1645	2603	2006	1602	1993	1663	2124	1530	1505	1388	2105	1690	1948	1612	1792	2282	1264	1464	1413	2258	1711	2257	1179	1692	1645	718	965	1129	984	1210	1020	824	732	711	1127	646	833	488
120	2960	2241	1317	2808	2037	3031	2717	2316	3396	1907	2132	1518	2746	2738	2107	2487	1607	2029	2844	1385	1015	2639	2395	2802	1792	1419	2446	1576	1338	797	2746	2154	2020	1438	1656	1511	487	1040	1068	1544	1128	734	952	521	767	940	771	1114	435
140	1817	1941	1679	3366	2296	2797	2537	2173	3506	2053	2115	1530	2517	3940	3934	2398	2185	3226	1385	1586	2021	1950	2078	3317	2393	2099	2144	1366	1803	1696	1908	2819	1838	1663	1861	1924	630	1616	1518	447	1062	1405	809	1142	1130	759	1023	901	574
160	2245	2134	3153	5623	3792	3636	2773	3537	3684	2169	2640	2558	3259	3047	2866	3216	3279	4367	2088	2529	2045	3552	3403	3676	2515	2359	2690	2284	1996	2222	1890	2991	2886	1834	1644	2287	1258	1068	1451	1644	484	1355	1257	1233	1134	926	1756	1169	674
180	3337	2317	4096	4116	3871	4165	4098	3020	3379	4241	3216	2906	4168	4188	3633	4481	2897	4239	2308	2698	3568	3165	2402	4270	2492	2578	3287	2443	2707	2343	2808	3459	3124	3330	2208	2352	1281	1753	1602	735	871	1546	1303	1223	1493	901	822	909	840
200	6701	5866	5988	5989	5711	8234	5172	5956	4295	7042	6477	5967	6397	5761	6116	6278	3983	6331	7480	5757	6190	9140	7706	7111	6207	4626	4601	5513	4892	5298	5910	5546	5621	2995	3117	5397	2783	1619	2390	1939	1734	1650	1108	1316	1348	1101	1871	958	632
220	8165	11110	7171	10641	9360	11174	8966	7665	6430	15392	12476	13953	11938	9774	11996	10114	9272	8925	12263	14692	10115	14723	12533	11843	5866	9157	7651	9158	7347	9722	11365	7788	9082	5468	4623	4261	3918	3180	4165	3324	3457	3743	2298	1831	1934	1461	1732	1717	1257
240	12952	14131	10584	15741	14204	14329	10949	9012	11592	17739	16872	19874	20009	19355	21635	11127	10521	12274	13338	13836	16821	15217	18736	19269	9832	10493	10451	10377	9964	10545	12806	11973	12386	7942	8428	7749	5311	5426	3994	6396	5617	4310	3748	2757	2386	1665	1796	2276	949
260	20050	20072	13368	19018	19349	20389	13371	13583	14846	16679	17595	16722	19223	18260	18831	12680	12988	12662	16156	15427	13586	17820	15593	15763	11590	10704	12287	10833	10795	10327	13493	13114	13874	7807	8970	9371	3884	4693	4871	4434	5472	4829	4179	4037	4412	2058	1972	1800	1279
280	18516	18123	19373	25382	19711	21088	17681	15361	18152	14949	15249	15734	16902	17348	16897	13778	14121	15956	14048	12244	14471	13845	11561	13973	13638	13024	13668	11351	9541	11211	11169	11371	9186	9811	8313	9926	3866	4949	4957	4638	3649	4181	3911	3396	4156	3052	1630	2255	709
300	20094	18554	19002	20472	21981	22464	17483	21350	18742	17083	13944	16466	19541	18036	17832	16900	18685	16474	15171	13007	13532	14522	13713	16208	12602	12991	14145	9385	10482	9439	10546	10287	11154	9929	10452	10467	4535	5214	4357	4534	4000	4010	2941	3738	3843	1599	1154	1235	1631
320	20810	24387	23814	25360	25746	25105	25288	26390	24950	18030	20162	20663	20916	21993	24039	22545	21479	26206	13745	15793	16996	18153	18250	20997	19029	20543	20934	11034	11605	12142	16312	13789	11202	13207	13736	11555	3991	4722	4292	3662	4235	4533	4165	3540	3802	1070	1719	1768	1636
340	21496	20324	21797	23848	23018	23555	26756	25849	23626	19310	17725	18836	21588	18341	24583	21968	24038	22582	15184	17134	15373	20576	16779	18824	17276	18690	18315	9920	11816	11364	11781	13205	12641	10928	9692	10900	4403	3698	3903	3655	2888	2674	3741	3453	3307	1801	1593	1050	1180
360	15416	17509	19486	20107	19427	19034	20129	21115	20226	14264	14947	16114	17525	15251	15232	15862	18867	20780	13896	10829	13082	13525	13148	13299	12436	11577	14960	7516	6145	8713	9967	9408	9648	8582	8983	9458	3357	3528	3318	2825	3267	2572	2650	3102	3222	1881	1013	1281	771
380	13235	14275	11059	14630	12155	13811	14278	14437	15078	10045	12831	11541	9478	14080	12512	12863	14010	11906	8624	11128	10811	10645	10206	10976	8967	11892	10026	6740	7527	6419	7609	7268	7065	7305	7921	6727	2111	1857	2427	2168	2243	2399	2241	2248	2971	1606	1725	1173	858
400	8328	10225	8930	10021	10412	10107	9986	10414	11767	8371	6697	7972	8443	8413	11981	9590	9129	10550	6689	7326	6770	7883	8034	8442	7103	9201	8690	5224	3518	5053	4132	6417	6377	5240	5452	5312	2570	2281	2655	1943	1571	1804	1159	1539	970	1232	1550	961	1199
420	5895	4576	5631	4473	6327	4916	1212	1050	1232	2138	1573	1873	824	1275	951	864	1032	1252	2177	1641	2388	1909	803	1416	1180	1233	1069	1302	2075	2138	1092	1108	1441	1440	1385	1024	1384	2468	1162	1010	689	1122	819	918	1188	1670	1293	1564	1180
440	1264	1201	1554	1396	1332	1382	1269	1564	1010	1473	1667	1341	1020	1353	1370	1163	1707	1398	1923	1365	1538	1104	1770	1170	1765	2081	1864	1966	2035	1908	1121	812	1697	931	1716	876	1029	1898	697	882	630	1366	782	981	1309	1092	1530	1114	1341
460	1304	1939	1645	768	929	909	1622	618	1092	2275	770	1984	1341	541	1216	1497	1076	977	1583	1692	1658	1135	784	1100	1259	1166	1333	1957	1509	1272	758	951	811	937	1332	896	1127	1507	1510	801	770	727	824	839	805	716	1228	1426	545
480	900	2288	1512	1096	919	875	792	472	876	1475	1135	1304	730	872	703	702	763	1636	1065	1733	1644	1436	783	1017	493	1091	1156	1672	1748	1353	985	927	1262	760	1083	990	1014	1162	1598	1161	612	856	508	1036	725	1317	1526	720	796
500	1153	2073	1791	678	452	927	758	1032	1176	1289	2320	1274	863	717	1136	733	1264	972	1199	1399	1097	747	745	1006	979	994	1339	1986	1432	1729	1065	545	1263	595	503	326	1777	1744	1622	955	959	962	848	664	755	1448	1537	1706	932
520	1427	1556	1738	1186	682	1082	938	1465	783	1454	1359	1903	646	800	1818	1090	835	963	1054	1183	2068	542	791	467	1402	1094	1131	1619	1206	1071	587	558	521	1064	1583	1264	1148	1633	2267	912	623	912	508	688	795	1311	1349	1820	1094
540	1253	924	1331	748	1180	1167	602	930	1041	1163	1258	2316	1164	1063	1150	1025	653	540	2091	1750	974	1829	766	1024	1410	711	997	1473	1356	1074	919	698	1040	1234	838	1020	2020	797	1119	1129	1132	907	728	1088	895	1778	1915	1335	882
560	1317	1612	1107	875	1276	868	1536	793	931	1653	1350	1124	365	1052	711	1020	887	741	1175	1639	1695	1675	804	935	1291	656	914	1489	1545	1049	680	1233	1162	1154	898	888	1624	1697	1185	524	1034	561	951	923	1007	1151	1233	1486	1579
580	1138	1769	1747	814	733	1822	1165	1388	964	1942	1438	2257	1637	938	1001	1064	661	1064	1137	1363	1547	780	1376	1208	477	875	893	986	1441	1239	903	288	1157	838	1052	969	1785	1498	927	1089	1180	837	791	972	1551	1348	1290	1183	1368
600	1184	1427	1268	1057	536	972	596	698	1043	1328	1345	1619	1042	445	893	1256	856	982	853	760	1536	1072	1325	699	1250	985	1080	1295	1802	1417	463	1354	502	1153	1247	866	1138	1022	1379	1478	703	946	813	629	1126	1245	1350	1736	975
620	1590	947	682	717	1327	914	669	742	847	1159	1279	1264	518	510	897	1108	955	954	1555	1801	1254	1250	1349	543	697	839	1217	2187	1490	1184	706	671	1106	610	610	1047	914	1718	1954	1091	975	1091	621	453	212	1441	1867	1600	992
640	1909	1080	1459	1269	682	930	1154	882	943	1596	1274	1365	1139	1315	749	1168	1049	1028	1318	1532	1333	1349	1269	1267	767	942	1365	1565	1003	1397	700	986	985	843	899	1231	963	1382	1194	771	643	594	700	1062	544	1293	1317	1045	625
660	1617	1001	1678	794	1323	832	352	1564	947	1129	1151	851	561	1279	756	885	960	979	1825	1167	1405	568	750	885	810	1063	831	889	1069	1447	930	742	870	1107	668	610	944	1417	1560	568	934	288	1167	513	906	1420	2029	1692	501
680	975	1525	1136	705	1101	1164	564	1031	794	1506	1628	939	887	1295	655	929	298	1125	1585	1049	915	813	1013	1624	747	545	892	841	652	1242	693	1044	1064	674	981	687	888	925	715	619	862	427	984	777	648	1208	1533	1153	983
700	951	1682	973	587	834	970	629	1092	961	1451	1228	1079	561	1097	1352	1039	1358	857	1151	1074	811	896	720	1348	1173	1882	540	1919	810	841	1196	522	1212	943	1391	976	1169	650	1374	685	1062	456	862	506	1152	1253	1056	1729	473
720	930	1015	1281	1598	1527	510	849	1128	859	1110	1337	1003	1058	1324	635	1210	556	642	1247	1327	775	511	1175	1189	915	854	1307	846	1208	1921	690	1068	717	1191	584	1088	924	1018	1125	567	953	1621	1350	653	1009	675	1244	906	772
[truncated: 17 more columns]

## Sheet: Figure 4c
WT::P2-lux in TSB treated with P2 C1Ser (8)
	Luminescence
	50 mM									10 mM									2 mM									0.4 mM									80 nM									16 nM
	Bio rep1			Bio rep2			Bio rep3			Bio rep1			Bio rep2			Bio rep3			Bio rep1			Bio rep2			Bio rep3			Bio rep1			Bio rep2			Bio rep3			Bio rep1			Bio rep2			Bio rep3			Bio rep1			Bio rep2
Time (min)	Rep1	Rep2	Rep3	Rep1	Rep2	Rep3	Rep1	Rep2	Rep3	Rep1	Rep2	Rep3	Rep1	Rep2	Rep3	Rep1	Rep2	Rep3	Rep1	Rep2	Rep3	Rep1	Rep2	Rep3	Rep1	Rep2	Rep3	Rep1	Rep2	Rep3	Rep1	Rep2	Rep3	Rep1	Rep2	Rep3	Rep1	Rep2	Rep3	Rep1	Rep2	Rep3	Rep1	Rep2	Rep3	Rep1	Rep2	Rep3	Rep1
20	863	925	830	409	190	254	797	1273	1245	1008	1115	966	387	186	230	847	928	434	732	589	1131	311	478	69	562	1462	666	1153	1371	597	21	171	110	855	818	708	588	820	924	290	815	110	694	749	809	974	751	1044	338
40	2444	2146	2048	984	824	573	1202	1503	1320	2431	1608	2396	648	864	476	1208	1097	770	1952	1808	3151	694	530	646	1067	1217	1327	1686	2012	2500	579	320	361	1120	1179	945	1770	1245	875	560	561	236	1116	1343	749	864	693	1347	881
60	2958	2659	2463	2168	2100	1329	1056	1887	1844	2409	3340	3008	1803	1763	1997	1128	890	1207	1631	2718	2929	1459	1713	2421	1995	1541	1214	1925	2057	3311	2028	2062	2039	1705	878	1559	1994	2802	2503	1643	1490	1537	1200	1876	1558	1709	1228	997	1414
80	2434	3741	3728	3081	2958	2448	1457	1803	2081	3469	3774	1992	3367	3593	2691	1642	2876	2047	2381	3320	2539	4378	3354	2942	1753	1911	1723	2577	2702	3871	2974	4002	3059	1879	1870	1714	1560	2007	1325	2588	2745	2483	2338	2480	1348	1178	1569	1305	1245
100	3516	3192	3762	5069	3050	5150	1705	2295	1493	3111	2848	3016	3657	4170	5407	1780	1726	2611	2948	4182	2935	4088	4117	3656	2758	1990	2087	2631	3467	3270	3174	2667	4952	1997	1167	2570	1594	1798	2356	2735	2604	2479	1853	1558	1873	1101	1041	1131	1224
120	3363	4070	5470	4131	5160	6158	3255	2149	2543	3592	3820	2716	4501	4012	4916	2638	2084	1871	2651	2734	3546	5289	3690	5381	1800	2961	2895	3507	2846	2904	4869	3638	4836	1871	1503	2352	2718	1897	2723	4257	2093	3011	1231	1423	1943	961	1174	788	1036
140	3325	4138	2873	5321	5037	4430	2579	3544	2026	4306	4344	3850	5582	5043	5342	2658	2937	3098	3549	3740	3746	4326	5441	5370	2045	2511	2603	3196	3343	2788	5272	4111	5784	1909	2723	1793	1242	1527	2266	2859	2285	3279	2349	2646	1804	1754	1243	1200	1638
160	4637	4637	3575	7101	6471	5204	2422	3544	2714	4444	4462	4280	4646	4734	5713	3775	2367	3475	4137	4493	4451	4924	5726	5504	2605	2325	3067	2910	2425	3204	4467	4598	4219	2207	2204	2479	1977	2832	2732	3509	3786	3092	1904	1888	1985	1206	651	1646	1398
180	4697	5878	5547	6079	5503	6475	3062	4114	4149	3705	5064	4562	5981	6443	5242	3612	4149	3187	3902	4704	4231	6602	5741	6771	3101	2892	3121	3938	4048	4335	5517	5195	5769	2437	4053	1788	2481	2692	2799	3023	3198	4025	2233	2677	3049	706	1304	646	1241
200	7148	6517	6589	6872	8517	9371	3425	4299	3956	4965	5889	4379	9944	7085	8644	3843	3042	3463	5505	5036	6477	8346	9559	9250	5109	3630	5522	3543	3959	2999	5831	8445	6663	3141	4214	2857	2213	2751	2396	4073	4655	4440	4346	3530	2239	1069	1201	1940	2380
220	5640	6964	5432	9453	10006	9175	8050	9091	9595	5712	6984	7707	9925	11151	13461	7901	6315	6903	7460	7168	7285	9643	11949	12290	6949	6862	7808	4916	5011	5364	9364	8808	11616	5266	5851	6267	2809	2776	2541	5332	7986	8234	5030	4322	5544	984	1717	1515	2252
240	11681	10422	8843	13093	12017	12731	14549	14454	11829	9257	8788	10259	14637	16916	17250	10900	11276	9858	8053	7819	9191	15187	16997	16759	10383	9700	9533	8106	7410	8293	11635	13016	14063	9384	7308	8198	4017	3175	4587	9463	8727	7855	6752	8448	5592	2289	1800	1785	4841
260	12600	12458	11377	17838	17362	17105	20965	21511	19737	12329	13229	13888	15961	18192	17639	13929	15838	17577	11020	11490	14256	13771	16221	15613	17343	16877	18091	10873	9636	8785	12820	13393	14858	14834	12443	12047	3472	3921	4171	7989	10462	8765	9414	9165	9681	3131	2747	3305	7739
280	17044	17613	15489	16487	18532	18518	36140	34866	34857	17031	18166	17702	16865	17251	17928	25622	27380	26758	14250	15718	17225	13322	13574	14451	21348	20506	21524	11849	11535	11613	12565	12532	13870	18803	15726	10129	6486	5615	9453	10566	8931	8463	8348	8600	8482	3975	4991	4088	6176
300	21694	22104	20842	17023	17954	18526	53737	48875	50309	23078	24748	22562	18343	19457	20366	34333	32694	35870	21064	21328	22002	17263	18291	17595	22922	23616	22875	14016	16336	17291	14751	15097	13207	13323	14269	10502	9359	10131	10010	10329	11362	11034	10127	10357	10315	5858	7096	6995	8137
320	26702	27303	27049	21104	23562	22853	52074	55811	50250	26539	29984	27536	23230	25474	22504	31797	34144	33082	23827	23744	24104	16831	19942	21937	22432	24163	23138	18983	17941	17833	18270	18189	16714	15444	13483	11198	10210	9644	12128	15744	13647	10723	13142	11756	11561	8968	8940	7818	11160
340	28200	27604	27614	23466	23745	26122	49774	45659	46449	27045	27509	26644	22938	27714	23296	32810	34625	32526	22928	22606	23640	20114	20992	22820	20350	23896	23732	16818	16694	18063	18488	16171	18567	19517	14617	11987	10084	11258	12219	11726	11938	11531	12182	12672	11405	8376	8841	8861	8770
360	26265	26995	25988	19247	23430	19410	43106	34305	34552	24581	23501	24186	20154	21699	21404	25463	27507	28095	20974	21877	18387	15653	17309	16106	20823	18557	19594	15454	15605	15019	11532	13660	11779	13124	12142	10925	8847	11326	9958	9738	8195	11156	9685	8697	8988	6639	8432	9762	7664
380	20359	23830	22288	12528	16753	16260	31409	27052	27176	20439	20570	18851	12370	14590	18794	21852	21407	24179	15614	17878	16141	11283	12032	13984	15484	14602	15941	11818	12909	11089	9703	10977	9907	10590	10422	7882	6764	7562	8962	7279	8163	5850	7224	5714	7759	6523	6327	6735	5738
400	16260	17063	18498	10422	10639	9931	18992	17910	17621	14458	16595	14653	9652	8960	12729	15407	15467	17992	13968	12635	12566	7404	9708	9840	9816	10067	12552	8360	8206	7934	7350	7437	7930	7520	6801	5539	6116	6228	5196	5809	5677	6157	5723	5613	5545	4103	5380	6187	3812
420	11455	11665	11344	5069	5367	3285	14002	15146	11639	11149	10808	11992	2002	2114	1397	9582	14421	11013	9036	8986	7906	1342	1369	2026	7343	7615	8391	5828	6269	7903	1826	1593	1246	6664	5635	4069	3645	3790	4323	1110	1751	1194	4637	3430	4878	4254	3780	4007	2064
440	7003	8639	7700	1423	2034	1149	13257	10386	10765	8131	6912	6591	1190	1005	644	7939	8469	8149	6409	5347	5841	1551	2140	1319	5080	4827	4693	4641	4059	5935	1624	1481	1945	2412	2415	1208	2899	4001	2135	977	817	2005	1480	1007	891	1796	3439	2292	1458
460	5106	4453	4435	1577	1369	1276	5647	5793	5333	4987	4822	4358	916	1170	1702	1475	1390	1665	5642	4374	4029	1085	1447	1485	1567	1013	966	2199	3420	2770	1710	1412	1011	1078	1554	725	1991	1033	1571	1256	2735	1521	847	849	859	946	1370	1484	1451
480	2128	2937	1658	1165	1391	1374	2504	2883	2257	965	1129	792	1455	1322	1456	1261	1410	1462	801	1556	895	931	907	1272	1251	1541	1478	709	984	1038	1270	1449	1538	1140	1134	816	1033	1346	990	1552	1051	1468	1351	1009	795	1330	785	1404	1978
500	2015	1769	848	934	764	1072	1325	1534	1221	1456	1345	1716	1951	1200	1330	1138	1210	1169	1529	1315	1395	1532	1283	863	994	1267	847	1202	1165	1167	1212	1717	1339	366	1003	1130	1431	1069	1542	1446	1504	1152	1070	847	1411	1248	1724	1689	995
520	1455	1726	1667	1224	1360	1150	779	1574	882	1526	1236	1202	1291	1010	823	1139	933	998	1315	1164	775	1129	1160	1454	613	1537	797	1272	982	1149	1660	973	1263	778	1172	896	1048	1359	1116	1004	1825	1124	1173	1218	897	1105	1092	1405	615
540	1211	1470	2004	1384	1312	1094	1170	1164	1281	1023	1384	1224	821	1830	1638	748	1677	967	1141	1763	1153	1054	1706	797	991	1057	1432	1373	1236	1637	1160	1410	1113	783	645	971	1404	1087	1281	1460	1801	1183	1068	666	1047	1012	1223	1872	1511
560	1469	1423	1005	1035	1489	996	1132	1341	1207	1485	1121	888	1212	791	1054	659	947	777	950	1538	1569	1108	1321	1556	750	1173	778	1729	1333	1534	1091	1269	1111	988	1173	1304	594	1198	836	889	1520	977	998	1350	1393	1049	1583	1413	1474
580	1094	1042	1400	1048	1491	919	620	644	1022	1178	1367	1464	1042	1430	1434	1173	565	1150	1857	2128	1329	1684	1484	988	789	977	737	1179	1039	801	1092	862	1523	1208	706	1047	1314	1046	1137	1813	1482	953	1009	1301	864	1057	949	790	871
600	1350	1302	1422	1596	1494	1159	484	738	1573	902	999	961	950	1191	1192	1622	538	608	1053	694	1988	1001	1511	1393	906	912	989	942	1076	660	861	2007	1627	610	903	1301	1312	1489	1006	1359	1248	995	1008	698	1189	1345	1762	857	1683
620	1691	1128	895	1602	1120	1368	856	1383	800	1620	1318	1233	1295	954	992	1052	884	1028	1129	998	1186	1308	998	1254	931	1315	773	1673	1498	1733	967	898	1302	777	988	630	1623	856	1180	1407	1441	1508	884	751	582	1058	1570	987	1122
640	861	1175	1479	1178	1044	1641	568	1075	972	2166	1190	1450	966	1629	1306	789	1103	925	1409	1467	698	1001	1026	891	742	842	914	1454	929	1202	1176	1888	1425	1229	1111	758	834	1107	2001	820	1121	1215	1421	1260	1199	1002	2056	1089	1113
660	1843	1003	1399	1299	1169	996	974	590	1098	1090	801	1123	1609	1342	913	680	851	860	1148	1389	1763	827	1899	1226	602	940	1119	761	1548	1133	754	1438	1426	608	1094	993	878	1004	1177	1538	1207	1593	842	858	694	1536	875	766	985
680	1146	817	1607	1061	782	1308	675	741	929	1315	1164	1501	1375	812	1612	1086	898	1451	1246	1130	1535	1631	1545	1706	1155	1061	708	1190	957	1966	1151	861	1099	794	560	768	1685	1229	1664	867	922	1048	922	930	1074	902	1892	1725	773
700	1496	1360	1008	1393	1543	1232	1065	975	949	1412	1500	2280	1506	1223	518	1049	1045	960	1397	1622	1362	1741	828	789	1002	1354	974	1334	1227	1350	1447	1128	883	912	568	934	1005	1336	1242	854	1088	1116	1198	1145	1254	1100	1471	1408	953
720	1438	1050	863	1188	1074	711	855	1011	926	1616	1444	1608	1139	857	1515	743	829	1451	1754	1618	1536	1316	882	1163	1109	639	699	1238	1608	1193	1145	1326	1445	799	436	918	1492	1363	1031	1431	614	990	1709	784	844	1772	904	962	983
DagrD::P2-lux in TSB treated with P2 C1Ser (8)
	Luminescence
	50 mM									10 mM									2 mM									0.4 mM									80 nM									16 nM
	Bio rep1			Bio rep2			Bio rep3			Bio rep1			Bio rep2			Bio rep3			Bio rep1			Bio rep2			Bio rep3			Bio rep1			Bio rep2			Bio rep3			Bio rep1			Bio rep2			Bio rep3			Bio rep1			Bio rep2
Time (min)	Rep1	Rep2	Rep3	Rep1	Rep2	Rep3	Rep1	Rep2	Rep3	Rep1	Rep2	Rep3	Rep1	Rep2	Rep3	Rep1	Rep2	Rep3	Rep1	Rep2	Rep3	Rep1	Rep2	Rep3	Rep1	Rep2	Rep3	Rep1	Rep2	Rep3	Rep1	Rep2	Rep3	Rep1	Rep2	Rep3	Rep1	Rep2	Rep3	Rep1	Rep2	Rep3	Rep1	Rep2	Rep3	Rep1	Rep2	Rep3	Rep1
20	415	279	288	781	316	385	211	428	460	375	139	190	828	402	300	822	99	266	16	339	166	383	686	363	351	312	307	7	780	341	504	643	844	157	88	212	431	355	260	1118	636	794	274	197	610	297	316	223	187
40	324	261	464	334	709	704	402	292	560	303	731	196	516	521	1362	500	648	312	208	923	118	708	567	527	624	158	697	93	480	219	691	366	371	377	243	236	347	446	440	392	1062	309	148	343	472	392	240	444	827
60	835	1574	1651	738	946	573	627	659	623	1179	1254	1108	577	950	685	1230	781	693	1001	733	1035	1182	797	779	556	977	743	671	485	1050	861	1011	858	427	713	457	800	995	788	1011	1128	259	736	1139	449	466	522	210	436
80	1517	1708	1343	1105	1225	1101	1704	1723	1611	2418	1983	2359	1545	1414	1040	1492	1661	1599	1521	2106	1710	1701	1898	576	1773	1335	1598	1499	1915	1116	1136	897	1090	1278	836	1350	1141	1293	753	848	867	905	887	889	557	1240	460	165	617
100	2631	2380	2831	1845	1713	1816	2348	1618	1690	2872	4523	1306	2096	1031	1617	2299	1583	1264	2843	2608	2126	1958	1710	1799	1805	1798	2015	1574	1936	2248	2113	1152	1573	1759	2071	2147	2308	1582	1152	1013	1196	1190	988	1168	1277	376	922	856	869
120	2224	1964	2350	2209	2107	2391	2669	3150	2461	2672	2775	2818	2304	2176	1780	2317	2499	2480	1594	3163	2434	2370	2437	1868	2537	2526	2421	3120	1965	1725	1639	2134	1729	1792	1514	2251	1248	1528	1409	1065	1972	1661	1156	1078	1017	449	626	833	670
140	3447	3516	3102	2433	2566	2247	2898	2742	3341	3214	3454	3378	3163	2607	2957	2990	3574	3359	4355	2902	3057	2402	3113	2510	2269	2395	1738	2026	2827	2620	2231	2009	2691	2490	1902	2597	1763	982	1315	1127	1680	1727	1475	940	776	652	732	567	1071
160	3908	4556	4581	2382	2468	2899	2885	2825	3076	3085	3565	4933	3370	2616	3044	2540	2591	3720	3085	3224	4386	2605	2642	1988	3413	3291	2959	2720	2477	2357	3300	1693	2867	2641	3279	2772	1260	1648	1392	1776	1399	1645	1489	1630	1522	439	718	361	1281
180	3454	4435	4485	2834	3309	3584	3334	3096	4099	4711	4556	5280	2428	3106	3284	3253	3500	4497	5065	5442	4543	2339	3163	3019	2945	4158	3981	4050	3590	3650	2448	2704	2009	2789	3072	2808	1556	1684	1548	1599	925	1901	1151	1352	2213	1027	1588	715	776
200	7059	6419	8821	3450	3599	3155	6436	5875	6892	7857	7292	8023	2729	3518	3461	7201	7151	6418	8141	8870	10643	2745	3092	3002	6727	6347	7425	5827	7513	7538	1656	2911	2316	6283	4917	4213	2319	2530	2758	1628	2490	1859	3194	2048	2271	780	757	780	1798
220	14655	10471	10748	4355	3344	4290	9944	9457	9155	13344	13240	15380	3612	2369	3858	8505	9431	10556	13258	14429	14628	3330	3621	3547	11978	9673	10027	11273	11338	11172	2996	3731	2864	7639	5898	6953	2637	5511	5156	1540	1757	1830	3386	3440	4510	1427	1296	1200	1464
240	21490	20305	17579	4562	4747	4314	12556	13651	16082	21470	21368	23924	4501	5184	5941	13652	14383	16017	18438	20294	24055	4314	3612	4249	11723	12495	10607	14318	15436	15189	2945	3298	3574	10296	10422	9996	6829	4946	7021	2380	2101	2451	4876	4364	4376	1423	1637	1270	1056
260	25415	26125	25075	6823	5241	6628	15466	16462	15047	19942	24371	23534	6747	6237	7656	15106	16837	13656	18276	20479	18410	7872	6693	5547	13547	12186	11537	12891	15269	16194	5304	4732	4449	12269	9127	10635	6264	7320	6680	2976	2686	1890	5251	4904	6292	2304	2436	1129	1087
280	21333	23109	24048	8258	8435	7952	16067	17617	16328	22319	22051	20305	9776	9332	8487	16065	16890	14863	16699	18269	16056	8374	7756	7657	15402	12728	13638	13113	13696	12365	6075	6026	7960	9753	9809	11401	7583	6298	5401	2900	3087	2121	3979	3686	4860	2316	2466	2661	1285
300	24374	24113	20591	11431	9937	10243	20743	21458	19097	23867	25172	26786	15333	11827	14963	21635	23505	19996	17600	20486	20033	15290	12010	13796	16221	16101	16452	13506	13923	14869	8117	8017	10686	12410	10082	10845	4440	5974	4943	2101	3086	3108	5311	5619	5162	1266	1253	1945	1210
320	28796	28794	25208	17154	14885	15102	24726	24521	23859	27024	28383	27616	21049	21809	21601	26997	27492	26983	23787	23083	22244	20812	19425	22804	21549	18918	19492	16197	17837	14591	12781	13485	15171	13152	13466	14764	5806	5954	3330	3914	4194	4615	6220	3455	5287	1264	1246	1898	2013
340	27872	30085	26590	24462	24255	22772	28450	29627	28329	26211	28531	28113	26676	28854	28615	24762	24047	24116	20437	22898	24203	25829	26453	26024	20249	22193	22503	14568	13576	14788	16401	21235	16691	11845	12968	11324	4130	3882	4844	3767	6007	4256	4069	3734	6003	1951	580	1280	1201
360	21875	20456	18353	31794	29782	32161	19465	20374	19742	19069	20861	20516	26773	35722	34935	22472	20603	21349	17492	18692	18918	24548	30616	29556	14750	16244	18270	11162	15098	13472	14963	17813	17656	9471	10728	9103	5375	3872	3033	5568	4529	4066	3269	3242	2892	1189	1194	1372	1612
380	14722	14141	13692	33008	30952	33940	15492	17064	16926	13331	17157	16782	30766	34977	33157	15632	14544	14955	14566	13953	12273	25080	27722	26045	11998	12014	13797	9544	9508	8662	13314	15982	16144	8584	7345	8221	3534	2967	2180	4116	5694	3838	2217	3423	2347	1233	1007	1118	1348
400	9905	10188	9512	32851	33000	30862	10773	11199	9821	12632	12104	11603	26781	30665	31077	9477	11180	9894	10075	10054	9053	20737	25563	26811	7718	10882	9502	7973	7121	7352	12749	16948	16309	3727	4805	6075	1383	2266	2481	4063	3687	3406	815	958	1491	635	962	636	1339
420	5143	4380	5350	25246	24863	27389	972	1290	680	1490	1512	1219	25373	27685	23271	1448	1226	952	1456	1420	1451	17825	22185	23384	1246	1485	1138	632	1596	1409	11737	13484	12702	871	947	1344	1185	1098	951	3286	3960	2870	1081	1137	978	1029	724	664	1247
440	1200	1088	953	17852	19974	21329	1403	818	1071	655	827	1184	16798	21336	18407	1909	1274	874	1419	1458	1611	13811	16457	16374	686	1664	1734	1360	2055	1025	8954	9614	12407	1249	1101	1032	1090	1752	1535	2420	2416	2848	1172	966	687	398	1090	1058	1665
460	655	1077	1282	13275	14012	15123	829	725	972	1037	973	958	15022	16158	14931	1325	1625	891	1752	1109	967	12052	12842	14288	1658	1321	749	517	530	1032	6143	9731	7736	533	1176	1250	924	994	1345	2213	2783	3077	803	1519	519	1744	1245	1398	1146
480	865	956	1041	9979	10589	11053	756	986	632	366	870	682	3669	4839	2737	659	1228	934	1120	961	1122	1573	2919	1847	1745	1006	1652	1276	663	1425	1617	1528	1204	1043	1245	1100	791	1121	864	1567	1244	1392	1296	775	964	651	1013	792	1392
500	759	1520	1045	1157	1036	1679	723	1189	293	699	760	1020	972	1160	1697	1320	794	701	755	812	1136	1720	2964	1663	1645	1000	806	848	898	896	1652	2223	1553	483	609	1026	820	1136	1033	807	1021	1214	1094	697	1122	863	1612	996	1127
520	729	910	891	1296	2425	1059	1226	1216	1031	1243	759	1209	1049	2395	1699	934	955	672	759	888	970	1510	1596	1121	880	661	794	1129	1561	1222	772	1393	1190	1210	1635	641	716	1220	770	1692	1673	1516	445	739	1021	930	1048	632	1285
540	782	845	1182	1844	1409	1247	1253	837	611	766	1015	321	1737	1649	1132	894	1600	726	526	1326	1261	1163	872	1217	1037	932	775	1047	1291	1073	1178	1869	1491	732	889	528	874	564	692	810	1277	1442	1178	539	829	958	832	617	1381
560	826	1172	907	1363	1087	1193	487	744	992	1013	1085	827	1226	1139	1281	500	970	1071	1062	1066	876	1240	1802	1078	908	1051	965	716	642	977	1376	1566	1112	683	1258	670	473	1074	849	1118	747	1560	911	753	1465	1427	713	698	1082
580	740	499	709	1453	1033	999	820	985	1239	1106	695	675	1281	1048	1458	802	387	1481	652	1373	609	1736	1478	1200	1148	834	1049	1412	1471	1271	783	1820	887	1002	1415	952	965	459	874	955	1389	1282	581	714	1012	1083	829	951	1923
600	824	1572	790	1206	1436	1144	513	814	723	814	1115	983	1380	835	1069	1081	703	403	934	1251	1044	1177	1590	1451	808	756	912	780	750	1193	1227	1005	1057	574	346	1164	964	676	769	1436	1162	1528	761	1205	1300	688	788	549	1864
620	918	1464	1186	677	1265	929	763	689	1222	1451	740	992	1141	1324	1284	755	881	1405	1169	1937	1032	1393	2114	983	695	812	673	362	677	478	1147	1216	1052	604	1177	566	412	658	1259	1243	1366	1568	1161	629	815	426	1157	693	1244
640	810	1253	1170	1701	791	1318	897	689	725	768	1026	1543	1146	1202	1493	1071	1004	511	1035	1066	728	1226	1229	1195	471	1098	890	454	921	962	1297	570	1444	1057	886	447	952	1227	481	930	1011	1643	877	1190	471	1924	631	795	1158
660	1037	876	1145	1005	1402	510	947	1171	1372	1353	1224	742	655	908	1543	1173	1036	673	1618	1285	295	1400	1370	1508	530	1041	487	1296	962	1098	1562	1323	1152	1549	652	600	1020	750	885	1197	1040	1777	475	1206	611	888	733	1003	1390
680	1126	683	680	1171	1596	1117	836	951	907	1063	520	906	815	838	950	998	1322	621	790	1115	714	1245	1802	1095	645	569	1553	869	872	1640	813	1256	1850	1071	1079	833	1008	1698	1183	1115	1196	929	687	168	989	617	574	1418	989
700	825	1006	748	718	1865	1057	622	833	1110	811	782	855	1107	878	1697	703	421	874	1146	1506	1541	492	1890	1796	1079	954	814	643	1386	730	1374	1108	1206	1407	730	644	703	1009	577	1088	1307	880	1147	1325	641	1078	394	1183	1668
720	890	984	944	1236	1141	1016	650	1829	1107	1240	988	547	841	966	1080	1433	671	1119	530	1000	453	791	818	1479	1092	586	679	990	1352	1050	720	1046	1223	715	845	1084	477	805	926	1744	1540	1206	1170	591	870	969	757	678	1229
[truncated: 17 more columns]

## Sheet: Figure 4e
WT::P2-lux in TSB treated with N,N-dimethyl P2 thioether (9)
	Luminescence
	50 mM								2 mM								80 nM								No peptide
	Bio rep1			Bio rep2			Bio rep3		Bio rep1			Bio rep2			Bio rep3		Bio rep1			Bio rep2			Bio rep3		Bio rep1				Bio rep2				Bio rep3
Time (min)	Rep1	Rep2	Rep3	Rep1	Rep2	Rep3	Rep1	Rep2	Rep1	Rep2	Rep3	Rep1	Rep2	Rep3	Rep1	Rep2	Rep1	Rep2	Rep3	Rep1	Rep2	Rep3	Rep1	Rep2	Rep1	Rep2	Rep3	Rep4	Rep1	Rep2	Rep3	Rep4	Rep1	Rep2	Rep3
20	407	823	1405	266	369	140	1717	1081	1145	867	588	401	289	154	1816	1029	815	1111	914	84	167	192	1553	1090	1157	896	1269	763	214	509	94	401	1408	1247	1352
40	893	1108	1127	139	581	325	1139	850	956	1208	706	254	398	495	2076	1381	1060	1266	932	778	703	770	1562	1198	1141	1348	1434	1491	315	402	820	562	1197	1513	1314
60	1170	1778	1428	466	591	738	1941	1339	1222	1385	1329	765	803	694	1633	899	1977	1347	1190	411	298	650	1488	1009	1120	1340	664	1128	685	573	256	418	2120	2032	1407
80	1749	2168	1886	1316	654	700	1306	2060	1462	1166	2197	523	619	672	1387	1385	1003	1275	2297	555	756	572	1258	811	812	822	710	970	718	380	518	350	1625	1169	2011
100	2519	1750	2147	726	561	1147	1702	1983	1108	1684	1096	824	921	1784	1662	1253	1814	1380	2009	481	708	1029	1114	1713	849	1002	1279	966	850	668	495	719	1585	1662	1470
120	2231	2079	2049	1252	907	1438	2230	1908	1653	2011	1701	906	610	1458	1695	2328	1739	1880	2157	1268	1200	1087	1535	1111	1040	1410	1209	1126	643	1209	548	557	1493	1324	1757
140	1789	2256	1437	1193	1526	1559	2224	1570	2352	1878	1813	772	1704	1204	1742	1356	1880	2103	1611	1265	979	1297	1842	1666	949	1905	1119	1261	1209	402	656	963	1702	1677	1629
160	2048	2741	1795	1213	1229	909	1452	1826	1826	1315	2907	1989	1914	1456	1313	2456	2121	1545	1401	893	1677	2175	1594	2343	1157	870	909	929	1205	1187	1101	1087	933	864	1755
180	2004	2158	2965	1555	2312	2051	2106	1682	2298	2060	1147	2198	1561	1499	1478	2480	1842	2070	1819	1272	1182	1333	1601	2448	1224	1057	1285	1244	1084	1120	1313	1108	830	1454	1360
200	2239	2532	2920	2111	1677	1903	1935	2215	2284	2739	3222	1721	2138	1618	2425	2675	3110	2560	2591	2112	2171	2217	1998	1901	2348	1627	1824	1611	1196	1423	1053	1094	1478	2451	2344
220	2576	2809	3528	2162	2314	3219	2901	3714	4377	3177	4327	2253	1637	1929	4467	4242	3043	3748	4173	1823	2756	1813	3518	5860	1553	2434	1870	1831	1621	1268	1018	1387	1547	2908	2692
240	3008	4036	5303	2237	3231	1931	4439	4083	6351	6999	6079	3353	4288	2933	8239	8384	4262	5126	4696	1938	3542	4083	5807	6817	2709	3515	3147	2196	1366	1378	1477	1926	2234	2090	3089
260	4938	4949	6958	3701	3957	3579	7096	5569	8554	8183	8621	7465	6460	6737	12468	12146	6553	7727	5498	4985	3691	4635	8399	10352	4807	3748	4901	4554	2869	2591	3397	2474	4066	4916	4316
280	7222	7171	8585	5548	4119	4633	9516	8112	8359	7778	7989	7719	8165	6772	10960	9167	8392	7496	6256	5973	5304	6401	9635	10663	7139	5536	6083	6607	2793	4206	5607	4877	5122	6514	5343
300	8736	9208	9712	7449	5667	5839	8922	8704	8632	8128	6904	7262	6958	5948	10113	9477	8230	7354	6610	6430	6670	7392	10002	8622	8110	6785	7180	6952	5012	5063	5840	6909	7100	6273	5303
320	9803	9481	9051	6355	6412	7370	8058	7419	7553	8087	8371	6717	7394	6219	8930	8920	7216	6740	9409	5648	6674	5776	9449	8453	9017	8094	8299	7362	6716	8125	8343	7201	5439	6828	7164
340	5899	7225	8024	6154	5192	6180	5263	7386	8574	8446	8005	6954	7696	7326	7998	7628	6915	8634	9356	4512	5316	4851	8563	9218	7043	8596	8165	6997	6159	8078	8664	7809	6499	6917	7574
360	6367	6329	7325	5461	5530	5436	5184	6453	7628	7374	7060	8630	6899	4835	7081	7356	7992	5829	6204	4986	5701	5760	6995	5751	5617	6668	5804	6191	8884	7000	7140	6657	4436	6439	5824
380	6215	5742	5942	4925	4022	4613	4554	5955	4789	6552	6600	6645	4022	5078	5091	5690	5194	6045	3926	3451	4579	4234	5912	5678	4366	4661	3306	5918	4964	5148	5838	6349	4233	5009	4518
400	4597	3656	4637	3574	3628	3476	3591	3608	4111	3697	4879	4424	3409	3002	4252	4700	4058	3663	4305	3685	4449	3490	4115	4945	3513	3669	3461	3550	4324	5661	4673	4067	3713	4649	3587
420	2967	3095	3786	3224	2790	2019	2372	3434	3786	3672	4371	2491	2633	3566	4053	3382	2999	2230	3150	2731	3040	3321	3845	2651	2939	2965	3155	2420	2852	3452	3302	3295	1893	2787	3417
440	2222	2191	2629	3139	2492	2493	2473	2867	1102	1615	1761	1672	2098	1480	5116	2347	1487	1125	808	1170	1015	1190	2531	2152	1144	1226	975	1542	1130	2349	1421	1249	3320	2078	3171
460	2053	1616	1834	1336	2137	1590	1447	2888	1315	1063	1092	1032	1866	1610	1586	1309	608	1353	1182	1635	1462	1290	1583	1616	1398	1206	1799	1290	1543	917	1346	1232	860	2003	1603
480	1251	956	1624	914	911	1205	1908	1565	1273	936	1289	1345	1707	1221	1480	1529	1286	1161	1199	1177	1235	1492	1138	1647	1105	531	1299	990	1292	1578	1400	1758	1988	1282	1793
500	1151	1238	1348	1350	1092	2056	2041	1468	1310	983	616	1100	1461	912	1338	1446	1134	1309	815	1228	797	1544	1372	1358	465	565	870	1336	1452	1245	1053	1252	1590	2255	1553
520	841	734	1020	1353	1341	1252	1594	1511	1050	1042	919	1138	1348	1234	1361	1286	1318	958	822	1346	924	1119	1575	1188	841	1102	935	704	1352	1139	1175	674	977	1715	1383
540	1178	772	1100	668	1109	1378	1505	1237	944	661	1249	1134	1767	1378	1355	1221	1181	752	1118	1337	1162	883	1226	1384	1203	1293	913	1160	1227	1404	1280	1481	1410	726	1722
560	1252	1009	653	748	2018	1273	1508	1323	660	922	1114	1980	1151	1328	1448	1207	620	888	522	1303	688	1516	1028	1652	945	1057	1346	786	1419	1784	1536	571	1774	1689	1629
580	1240	855	456	773	1702	1597	1676	1591	437	1340	775	1236	1555	1547	1792	1363	753	898	661	1334	1490	1240	1667	1225	901	1420	1727	959	1616	1320	1318	1261	907	1730	940
600	686	518	921	1308	726	1362	1110	1600	1529	708	887	1154	1312	888	1450	1680	1324	980	1340	1074	1364	1088	1431	1222	791	657	830	857	1184	1211	2118	1336	1479	1820	571
620	993	748	1289	835	1430	1514	1034	1711	734	1074	476	1692	1555	1064	1872	2103	850	938	1098	1311	1367	2290	1275	1507	697	828	1480	1154	1584	974	1621	1193	1554	1542	1109
640	709	806	584	1535	940	1144	1590	1261	1112	1045	1231	1912	1325	398	1804	1355	1228	1022	1310	1271	1144	1012	1529	1435	962	808	898	883	1053	1835	1030	1347	792	1253	1348
660	854	1339	471	1174	1400	782	1844	1277	1222	788	616	1229	1655	1439	1379	1407	747	1308	909	1082	1808	1449	1636	1311	1183	811	1079	1398	1518	1279	1329	1405	1732	1445	1264
680	1080	950	675	1841	1061	1097	1193	1458	547	1085	441	1110	1171	1567	1120	1274	1329	1018	658	1446	1381	991	965	1593	641	469	1906	633	1396	1215	1115	1172	1625	1307	1434
700	1978	1248	1409	947	1757	998	1142	1034	957	983	1037	1082	1316	771	1240	845	1020	785	1256	1215	1789	1413	1030	1438	1255	1193	822	802	753	1356	507	1626	766	1442	1260
720	1115	407	813	1309	1038	1281	1391	1298	817	959	1160	1133	1362	1219	1651	1358	2000	850	669	1116	1416	1059	1026	902	967	876	834	714	1328	630	1299	1087	1453	1597	1004
DagrD::P2-lux in TSB treated with N,N-dimethyl P2 thioether (9)
	Luminescence
	50 mM							2 mM							80 nM							No peptide
	Bio rep1			Bio rep2		Bio rep3		Bio rep1			Bio rep2		Bio rep3		Bio rep1			Bio rep2		Bio rep3		Bio rep1				Bio rep2			Bio rep3
Time (min)	Rep1	Rep2	Rep3	Rep1	Rep2	Rep1	Rep2	Rep1	Rep2	Rep3	Rep1	Rep2	Rep1	Rep2	Rep1	Rep2	Rep3	Rep1	Rep2	Rep1	Rep2	Rep1	Rep2	Rep3	Rep4	Rep1	Rep2	Rep3	Rep1	Rep2	Rep3
20	641	221	308	834	1460	474	633	605	170	6	1494	911	60	280	98	199	283	940	885	475	367	347	383	116	89	1356	826	1437	300	135	606
40	466	382	167	886	2016	766	370	462	368	31	1158	1421	125	242	331	15	571	913	1730	468	102	266	367	322	180	1401	1814	1388	619	598	189
60	578	427	332	1652	1763	531	455	460	1399	98	1436	1785	263	288	329	561	576	1673	1143	430	488	434	460	292	398	1715	1804	1259	233	156	384
80	859	1104	508	999	1023	495	624	422	324	596	1299	1218	278	429	565	1313	1833	1409	1688	652	597	519	144	188	396	1430	1485	1324	539	422	559
100	1460	1448	818	1282	1423	1164	1038	276	838	606	2212	1370	691	896	1371	753	978	1058	1017	744	524	742	1141	919	1034	1786	1597	1570	754	351	610
120	1128	785	1457	1366	1316	1238	1499	995	909	1573	2011	1672	1148	1205	1067	1403	693	1986	1691	991	870	970	584	722	880	1744	1641	1745	550	438	1017
140	1217	1447	2006	1208	1812	1371	1192	2126	2120	1514	1171	1505	1059	1518	1271	959	1410	1641	1133	1258	1316	666	537	1058	1721	2024	1622	1845	884	1016	824
160	2113	2007	1486	1688	1220	1449	1458	1456	1621	1694	1955	1805	1319	1682	1497	1187	1118	1247	2006	1320	1156	1392	605	856	1241	1396	1502	1134	416	615	1098
180	1526	1967	2983	1748	1360	1707	2451	1859	2388	2149	1678	1420	1351	1994	2356	2764	1449	1685	1627	1670	2249	705	986	1013	1488	1472	1431	1598	670	722	744
200	2391	3004	2032	2266	1886	2836	2585	2855	2977	2526	2278	2542	2223	1411	2467	3008	1639	2025	1752	1529	1353	1802	1048	1043	1266	1667	1016	1092	655	989	1028
220	2663	4818	3682	2862	2399	1887	2179	3995	3644	3164	4753	3590	1841	2919	3210	3143	3062	2888	3165	1611	2045	739	892	1775	1721	1145	1918	1301	791	481	1230
240	4438	3926	3924	3477	2802	3044	2731	5891	6306	4990	7566	6461	2225	1674	4462	4523	3776	6644	7117	1984	1846	1273	1066	673	2299	1269	1560	1624	1082	754	1435
260	6574	5484	5306	6218	5022	2428	2877	6903	8023	7994	9882	10898	2689	2407	7589	6897	5507	8341	9938	3333	2400	986	1311	1410	2126	1692	1626	1892	969	906	860
280	9211	9383	5405	7862	6436	3078	4043	8321	8243	8250	10418	9690	5164	2160	4926	8398	6882	7567	7698	3535	2748	1652	1066	1837	2076	1264	1449	1224	1619	970	537
300	9398	7975	5603	7740	6894	3367	3573	8053	8343	6592	8177	8562	3591	3430	7790	7300	6054	6667	7254	4589	2482	1060	1793	1120	2187	1629	1710	1259	1092	790	1066
320	9231	7471	7775	7789	5933	4544	3707	10593	8128	8467	7403	7059	5969	4117	6412	6003	7359	6162	7364	6159	4654	1572	1519	1021	1663	1375	2110	1302	1525	1209	1343
340	7450	6084	4925	5563	5813	5433	3979	9713	8625	6841	7745	8456	7329	6386	8771	7340	10148	6386	5854	7672	6012	1278	1523	1192	1491	1777	1529	993	1450	1101	644
360	7427	6375	5424	5674	5122	3576	6153	6048	9549	8112	6217	6557	8117	7872	5330	7474	8067	6422	6492	6666	7629	1422	1290	1452	2147	1638	1712	1163	1784	1254	1373
380	5699	5071	4875	3568	4652	5795	5135	5984	6785	6868	6799	6221	8169	6425	4304	4503	4251	4731	4434	5920	6288	1728	1689	2193	1237	1631	707	1690	1269	593	1111
400	3121	3156	3906	3945	3793	5541	4121	4055	3839	3815	4003	4812	6293	4824	3088	4314	3413	4039	4135	4238	5113	953	1036	1615	1032	1828	1586	1479	1125	822	1226
420	2456	3769	3117	3159	1952	4844	4573	3571	3307	3312	3846	4447	6419	4574	2564	2412	2579	3102	3116	4653	5496	978	2054	1644	1478	1372	1153	1023	653	1104	849
440	1905	2013	2180	2710	2248	3498	4032	1984	3044	2312	3078	2407	5015	4984	2210	1434	2170	2823	1933	5076	4350	1353	1172	885	1235	1281	1913	1742	843	1120	979
460	1324	1055	1656	1796	2010	2428	3314	1959	2386	2734	1214	1271	4719	4969	1589	1636	2284	1796	1661	3726	5237	1325	710	1443	1442	1623	1731	1337	1160	1069	862
480	1492	1454	1770	2219	1761	3170	3488	1455	1941	1265	1565	1684	3886	3538	1486	1310	1373	1168	1285	3958	3911	1178	1214	1938	1868	1301	1090	1299	1544	815	751
500	1064	1947	1001	1263	1549	1700	3012	1973	703	1177	1613	1654	2435	2679	1482	1335	699	1134	1230	2341	1378	673	883	895	1338	1800	1515	1300	723	846	1329
520	1281	1622	1183	1286	895	2779	1841	1292	1830	1348	1348	1508	1515	1669	1269	1760	1240	1732	1859	1026	2126	1595	1403	1571	1350	1329	1716	1681	1724	1062	1114
540	1532	620	1710	1869	1245	789	1099	1110	1481	2498	1807	1673	1795	1353	1397	1561	1322	1310	1133	1312	1211	1759	1474	1448	1241	1328	1323	1071	1044	798	1025
560	1116	1267	1698	1992	1313	965	732	1344	1844	1895	1244	1608	873	1295	1097	1181	1089	974	1305	1122	809	1114	1314	1179	1288	1040	1619	1277	879	1330	964
580	1269	1262	1105	1031	1267	1718	1273	1507	2387	2205	1589	1138	1764	874	1250	1668	1884	1181	1278	1605	1560	1316	1538	1694	1422	1164	992	1510	1368	1822	825
600	1505	1445	939	1197	1931	948	947	2184	1846	928	1036	1433	1153	996	1339	1714	781	697	1728	1165	1538	1470	1581	752	1852	1368	1679	1704	1136	1287	1272
620	1914	1407	1449	2078	1484	810	437	1105	1242	1461	1455	1150	898	910	1149	1469	1241	1538	2014	1181	803	973	1653	1674	1364	1563	1499	1220	835	1247	1048
640	1125	920	1435	1420	1415	1030	619	1429	738	1059	2241	1036	774	1138	1677	1282	1384	1563	1810	487	760	1279	1581	2016	1687	1568	1073	1126	1091	863	812
660	1466	1590	1093	1007	1028	374	819	1895	1448	889	1314	763	1080	750	1738	965	1892	1233	1500	850	1162	1492	1596	1438	1059	1690	1199	1553	1169	1027	1543
680	1823	981	1114	1349	981	860	1158	1509	2185	839	544	1432	992	1265	1269	1329	2150	713	941	552	1455	1518	2107	1524	904	1432	1149	1543	813	1346	1225
700	1104	1782	1074	1907	1185	602	1858	1134	1020	2102	1611	1216	1032	1162	1680	1715	1263	1046	977	826	1466	903	1505	1270	1019	1204	1437	1763	1206	1290	1694
720	2080	1241	971	1025	1237	945	1026	2096	1271	925	1139	1098	1324	1132	1684	1484	1551	953	1371	681	886	1133	893	1086	810	920	2573	1086	1116	2285	1063

## Sheet: Figure 4f
WT::P2-lux in TSB treated with P2 thioether (10)
	Luminescence
	50 mM						10 mM						2 mM						0.4 mM						3.2 nM						640 pM						No peptide
	Bio rep1		Bio rep2		Bio rep3		Bio rep1		Bio rep2		Bio rep3		Bio rep1		Bio rep2		Bio rep3		Bio rep1		Bio rep2		Bio rep3		Bio rep1		Bio rep2		Bio rep3		Bio rep1		Bio rep2		Bio rep3		Bio rep1				Bio rep2				Bio rep3
Time (min)	Rep1	Rep2	Rep1	Rep2	Rep1	Rep2	Rep1	Rep2	Rep1	Rep2	Rep1	Rep2	Rep1	Rep2	Rep1	Rep2	Rep1	Rep2	Rep1	Rep2	Rep1	Rep2	Rep1	Rep2	Rep1	Rep2	Rep1	Rep2	Rep1	Rep2	Rep1	Rep2	Rep1	Rep2	Rep1	Rep2	Rep1	Rep2	Rep3	Rep4	Rep1	Rep2	Rep3	Rep4	Rep1	Rep2	Rep3
20	306	654	204	468	1367	2072	470	1199	466	406	1404	1210	1092	583	438	257	925	1238	601	529	493	337	1214	1534	612	440	8	221	1157	1492	463	117	416	360	1327	1308	484	312	904	693	323	370	232	201	1408	1247	1352
40	1450	402	1089	1085	1918	1139	1379	1057	1244	997	1489	1413	1191	1387	975	1467	1233	1072	1134	1846	823	1637	1534	1551	1163	1226	573	844	1717	1427	810	1289	1421	723	1573	1161	808	791	638	911	322	659	241	629	1197	1513	1314
60	2669	2134	3681	2015	749	1192	3091	2382	1926	1814	1387	2232	2894	3226	2511	3080	1765	1216	1800	2536	2373	2215	1061	1578	2242	2610	2506	2154	1656	1450	2537	2096	2369	1641	1080	1558	1328	1608	1673	724	422	837	328	1882	2120	2032	1407
80	3627	3634	3804	3630	1823	1530	3851	4529	2892	3440	1107	1805	3994	4076	2346	2447	1730	1251	4412	4051	2859	3932	1618	2746	3025	4873	3277	3239	1278	1789	2820	2377	2263	2172	1328	1506	926	952	1309	826	883	275	877	959	1625	1169	2011
100	4317	5000	3840	3999	1663	1543	6233	5591	3246	4266	1901	2081	7314	5203	5248	3889	1527	2041	4806	4987	4729	4749	1579	2105	5359	4444	4454	3442	1447	1739	4115	3362	2101	2708	1301	1525	1222	1364	1114	1459	828	664	1258	1308	1585	1662	1470
120	4212	4888	3926	4734	2118	1940	7907	5727	5772	5558	1557	2031	7219	7190	4884	5791	1919	1748	6248	5630	4135	5297	1578	1187	6125	6085	4083	4166	1369	1785	3727	4634	2234	1603	1700	1651	1402	1001	1307	1467	453	651	613	1741	1493	1324	1757
140	6316	5490	6721	4786	2399	1753	9038	7290	6423	6117	2303	2991	7653	7235	5826	6802	2545	2562	6103	7847	8198	6487	1795	3286	5527	6911	4238	4464	2296	1806	3253	4283	3011	2278	1883	1232	814	1193	1038	794	1028	466	736	3013	1702	1677	1629
160	5936	5864	6791	6504	1426	2215	9013	9205	8041	7430	2582	2595	7678	7935	7897	7688	2727	2795	7806	6093	6629	6298	2109	1880	7204	6386	5063	4145	2156	2661	3828	4344	1622	1884	1455	2049	1256	1168	1111	818	778	1309	1126	1729	933	864	1755
180	6663	7607	8016	6456	3047	2223	9948	9895	8812	8491	2829	4011	9704	8770	6853	7935	3423	2593	7835	8045	8159	6977	2974	3341	7227	7390	5522	6463	2514	2588	4553	3294	2545	2289	1294	1945	1105	1695	1086	972	898	1674	750	1627	830	1454	1360
200	10209	10352	9714	9522	3588	2974	11332	13742	10608	12571	4146	3832	10984	11240	10945	11453	4458	4249	11468	10891	8280	10817	3771	4195	8129	8025	5736	6480	3698	3115	5304	4244	3019	2652	2180	2569	2119	2840	2558	2575	2326	1682	2966	4014	1478	2451	2344
220	14004	14749	15506	17308	3743	4380	19083	17221	17722	19001	5741	6418	16663	17501	16234	14756	7168	7865	17289	14192	13042	14949	6619	6549	11673	11566	9471	8506	4943	5454	6661	6667	5681	6045	3653	3567	3337	3909	4085	4872	2618	2703	3718	4692	1547	2908	2692
240	25885	26822	27914	30213	6091	6564	27513	27786	22690	22108	11281	12212	23754	22341	21177	21991	11901	11257	20727	18932	15768	16198	12289	11662	15550	14688	10308	8601	6837	7302	10557	11014	6867	6548	6608	5167	5342	4517	5789	7547	4280	4925	3937	6379	2234	2090	3089
260	40403	38848	47934	53705	9234	10535	38907	39501	37057	38827	21185	24398	26755	27241	22330	23433	20945	22081	20568	21949	14606	16604	19136	21316	17031	15017	13543	11556	11586	15333	9271	9878	7850	9305	9891	9718	6216	6919	7464	5272	5777	6076	6088	7965	4066	4916	4316
280	61027	63100	66856	68537	22514	25201	49628	48142	40979	41885	32912	35617	25940	24951	17867	18026	30306	26670	20731	17119	15152	15516	23009	24242	13760	17440	13220	11181	18874	16225	11192	10933	8738	10267	13046	12047	9884	7558	7425	7280	6054	6816	6269	6573	5122	6514	5343
300	79338	83180	76499	70779	35695	35219	49003	55860	43614	47780	37113	42579	25916	22743	19948	20359	30029	30295	19249	17047	15000	16460	20582	22711	14403	14979	13240	14085	13875	16102	10890	9153	9247	10491	11134	8206	8277	8966	9344	7941	8696	8050	7504	8246	7100	6273	5303
320	76393	78275	78528	79183	42398	44654	50271	53809	46052	47249	38431	39642	26061	30361	26504	25801	27763	29020	21559	22394	20159	20553	18986	22043	17252	15228	17252	17426	13541	13930	11580	11935	14424	12802	11204	9831	10247	9587	8060	9509	8653	10709	9575	9921	5439	6828	7164
340	69872	77073	69166	65867	43009	43527	53132	51312	48254	44973	35467	38605	29815	29152	29770	29015	25634	26619	23981	24794	21566	23621	20835	21622	20507	19628	16316	16475	13647	15745	13466	13785	11843	12063	10178	10766	11509	10716	11006	10139	9965	13104	10278	9093	6499	6917	7574
360	62955	65092	55424	55861	40398	40356	37995	42846	39792	38249	30041	31238	27733	26645	23705	24342	22546	18756	25522	24855	23330	23143	18442	19232	19793	17606	14933	14098	13893	12741	15014	13559	11455	11254	9501	8647	10035	8616	9589	11850	10385	9042	8479	8920	4436	6439	5824
380	48485	50785	43385	40170	32669	33864	30622	30848	25937	30697	22617	24345	20664	19136	17029	19503	16710	16987	19166	19492	15388	17577	15159	15926	14173	14265	11043	11131	12778	12731	7739	10529	8212	8945	6185	6882	6511	7241	7559	6794	6589	5749	5642	7031	4233	5009	4518
400	36974	37118	30144	25689	24113	29685	20018	19460	19964	20132	18768	16763	15018	14237	13765	14416	13245	14241	14196	13799	12260	13547	11414	12239	9653	11707	9015	9524	7660	6828	8217	5599	8069	7336	4289	5413	6795	3709	4608	4811	5077	5591	4391	6221	3713	4649	3587
420	20413	27568	19753	19664	19404	23815	14522	16325	12796	13917	14224	13938	11118	10301	2135	3945	8832	9464	11577	10959	2131	3462	8890	9998	4605	5205	2626	1223	6087	6094	2809	2324	1855	1400	5422	5613	1563	855	1543	1763	1486	1796	1077	1292	1893	2787	3417
440	16171	18701	7451	10512	16610	15145	1394	1398	2982	1659	9811	10654	1259	1883	1585	1706	7068	7452	1777	1881	1466	2164	6914	5982	1266	837	2095	2115	5430	4629	1319	1177	1551	2027	3429	3028	985	1351	1072	1435	1268	1432	1258	1814	3320	2078	3171
460	751	1762	1012	1372	13706	13326	1429	1903	1475	1587	6166	5705	1362	985	1525	1476	2879	3620	1478	1881	1312	1593	2111	1220	1517	1483	767	815	1665	1889	859	901	1688	1355	1384	1426	969	650	1355	970	987	1261	1476	942	860	2003	1603
480	1609	1193	997	1022	7490	9334	1009	886	924	1808	1304	1536	1546	1098	1146	1434	1993	1541	810	1193	1594	441	1614	1351	1599	940	1068	1141	1503	1725	1073	1282	873	482	1799	1355	1289	1078	1005	689	417	975	1514	1134	1988	1282	1793
500	1283	1211	1010	1423	6094	4902	1253	1498	1295	978	1940	1263	1161	1026	646	1494	1493	2357	604	848	1336	1012	1814	1429	763	885	1033	1112	1815	1442	748	1193	925	947	1455	1314	1008	652	1243	1175	1183	1131	1294	1081	1590	2255	1553
520	1128	1269	1213	1925	4042	5853	875	854	2102	1358	1388	1477	1273	1351	1202	1539	2051	1445	1072	1385	1062	1285	1474	1980	1289	1302	925	2041	1400	973	1479	515	1560	768	1661	1633	670	1055	808	713	864	1053	965	575	977	1715	1383
540	865	1063	1294	1686	3657	4354	767	1596	1290	1029	1863	1782	1211	1293	952	1090	1813	852	1611	1144	1291	1512	1346	1779	894	851	1641	921	1863	1667	1269	763	745	816	1101	1836	1108	1122	1461	688	1416	1300	1268	1536	1410	726	1722
560	1427	2020	994	1374	1785	2054	997	1104	1210	1004	1561	1260	873	1187	1802	954	1512	839	1014	1023	1668	1647	1645	1740	1100	1126	1069	369	1935	1467	1294	1158	1717	1130	670	1486	691	1258	674	1648	938	638	1328	1311	1774	1689	1629
580	943	761	2125	801	1697	1567	1558	842	2078	1452	1314	1040	1979	902	1187	1626	1546	1410	761	813	834	857	1377	1368	1331	853	1297	1133	1676	1060	1012	1477	808	1259	1366	1240	909	790	752	1179	1224	921	1289	868	907	1730	940
600	1168	993	1187	885	1236	1354	1318	1040	981	521	1335	1464	865	1526	1260	1048	1728	1108	1262	814	1087	1645	1292	1077	689	544	830	1035	1441	1296	1730	1342	1005	937	2174	1062	838	1354	918	1071	1315	1772	847	1204	1479	1820	571
620	860	718	1001	1105	1431	1388	1100	1592	1296	1262	1263	1886	823	917	1320	1091	1606	1341	1004	1273	707	952	1196	1379	1018	960	1169	1002	1896	1354	1060	1491	906	704	1530	617	984	651	780	985	1094	803	1760	2035	1554	1542	1109
640	971	787	1024	2116	1440	1763	809	888	1289	1317	1265	1123	1418	760	1258	497	930	1191	1545	1047	1464	865	1017	2186	1526	1271	1452	1400	1891	946	801	560	577	997	1007	1383	1041	1313	726	976	1297	718	1252	766	792	1253	1348
660	716	1367	1345	1193	1166	1618	866	1254	999	1400	1231	1434	807	848	1046	1234	1026	1185	1321	990	992	865	1440	1744	1101	958	1137	1535	1480	1134	1667	1301	917	1430	844	1813	993	1490	802	830	1476	1347	1230	1639	1732	1445	1264
680	1029	757	622	987	1680	788	741	1019	920	1353	1016	1050	1256	753	738	1296	1475	876	1337	1030	1783	1221	1021	1357	951	1353	969	882	1095	839	885	783	697	2155	1027	1496	1124	889	1055	695	1198	864	1397	1483	1625	1307	1434
700	1470	663	1196	1211	1549	1549	1388	1050	1388	938	833	2153	1095	1027	686	1162	1606	1489	1128	582	1426	1298	2279	1555	926	901	970	1400	1543	961	968	759	818	792	524	1982	895	777	1253	1035	2194	1352	1160	1069	766	1442	1260
720	1768	958	1231	777	1619	1282	822	984	1221	1724	1570	868	664	930	927	1282	1392	1308	1294	828	1036	900	1454	1331	950	1222	1442	1000	1387	1318	794	1493	1115	1161	1453	1320	1128	684	878	1309	1109	2109	1512	1278	1453	1597	1004
DagrD::P2-lux in TSB treated with P2 thioether (10)
	Luminescence
	50 mM						10 mM						2 mM						0.4 mM						3.2 nM						640 pM						No peptide
	Bio rep1		Bio rep2		Bio rep3		Bio rep1		Bio rep2		Bio rep3		Bio rep1		Bio rep2		Bio rep3		Bio rep1		Bio rep2		Bio rep3		Bio rep1		Bio rep2		Bio rep3		Bio rep1		Bio rep2		Bio rep3		Bio rep1				Bio rep2				Bio rep3
Time (min)	Rep1	Rep2	Rep1	Rep2	Rep1	Rep2	Rep1	Rep2	Rep1	Rep2	Rep1	Rep2	Rep1	Rep2	Rep1	Rep2	Rep1	Rep2	Rep1	Rep2	Rep1	Rep2	Rep1	Rep2	Rep1	Rep2	Rep1	Rep2	Rep1	Rep2	Rep1	Rep2	Rep1	Rep2	Rep1	Rep2	Rep1	Rep2	Rep3	Rep4	Rep1	Rep2	Rep3	Rep4	Rep1	Rep2	Rep3
20	242	240	298	341	2121	1128	444	393	204	194	1397	1318	754	512	367	241	1112	1365	564	422	447	307	1402	1427	308	192	213	82	1446	1266	654	228	167	302	1577	1791	393	356	487	255	309	350	500	265	1356	826	1437
40	428	329	502	187	1200	1454	896	379	422	172	1160	951	498	328	607	259	1595	1078	357	480	253	299	1215	1673	218	153	440	529	1944	1531	395	585	459	287	1321	846	536	540	484	230	293	128	301	698	1401	1814	1388
60	1272	343	843	482	1333	1470	968	632	649	707	1646	1230	419	401	421	961	1283	1148	872	584	381	1311	982	1436	384	1003	477	501	1553	958	504	424	324	309	1488	1655	426	605	367	567	178	614	636	600	1715	1804	1259
80	1373	825	1090	1332	963	1828	1166	613	1477	1042	1487	1603	754	827	1123	633	1257	1522	1446	1551	748	1599	1420	1238	1015	1538	1069	1256	1896	1307	766	465	293	774	1571	1264	309	342	560	520	500	449	450	256	1430	1485	1324
100	2060	1482	1600	1602	884	1864	1542	2185	2179	1588	1427	1679	1749	1565	1543	1530	1399	1259	1337	1867	1817	1191	889	1465	1249	2090	1341	1092	1771	1325	997	358	417	1649	1685	1585	321	606	451	798	670	253	1391	893	1786	1597	1570
120	1939	3141	2660	1970	1624	1380	2350	3091	2920	1980	1604	1981	2730	3963	1667	2808	1421	1337	2687	2116	2211	2355	2140	1570	2968	1986	2360	2114	1592	1489	804	674	1632	391	1667	2105	541	1424	676	854	734	515	604	765	1744	1641	1745
140	2813	3496	3974	3279	2596	1598	2372	2923	3014	3357	2140	2035	3293	2280	3109	2821	1980	1573	2549	2913	2246	2381	1802	1668	3815	1929	2822	2601	1708	2130	1123	727	1269	1469	1350	2095	712	455	870	747	533	701	571	617	2024	1622	1845
160	3086	3894	3387	4174	2207	1863	4347	3480	4575	3976	2847	2570	4131	3646	4087	4349	2419	1536	3538	4360	2284	2681	2422	2184	4060	2901	2981	3065	1574	2942	1225	937	1613	954	1430	1329	1297	965	730	493	633	911	1323	708	1396	1502	1134
180	3608	3416	5587	5493	2376	2954	5826	4456	5021	5662	2468	2836	4335	4106	6517	6073	2959	2265	5130	6175	5812	4670	2745	2005	3803	3578	3241	3637	2699	1941	1063	1617	1223	1142	2124	2196	1384	801	1420	570	572	859	942	855	1472	1431	1598
200	6170	6744	9822	11052	3111	2979	6968	5652	10742	12017	4738	4990	11297	8098	11302	11214	5137	4516	9584	8886	9658	8748	3563	4331	6899	7247	7184	7013	4187	3766	2353	1209	2386	1894	2137	2464	864	1022	1057	763	570	985	1234	1063	1667	1016	1092
220	17089	14861	17660	19842	4875	5170	17130	17527	16934	16288	10166	10750	18139	14376	19684	17857	6919	7140	14244	12511	18159	14619	8025	8716	10824	10989	12857	13212	7698	8856	5503	3464	2246	2774	2568	2659	1309	803	874	1126	707	659	1254	1196	1145	1918	1301
240	28073	28686	36924	41209	8104	9531	28981	25538	31900	26516	16629	16991	25175	22079	27349	24726	13831	13688	21398	18905	17986	18562	14779	16053	13429	14735	18028	14249	12865	15595	4108	3760	4779	4934	4163	4608	1260	1393	2060	767	1649	1127	928	899	1269	1560	1624
260	48875	48137	63693	60523	16373	20086	42815	38975	43054	41542	26600	29214	26242	22572	24191	24281	21772	24513	15882	16668	15904	17320	21126	20547	14566	15209	15209	16158	17155	18578	5720	5292	5036	4125	6149	5965	1052	1045	1227	2435	771	801	1135	1076	1692	1626	1892
280	62365	61910	81183	71830	26663	39522	48658	44719	48806	42226	39962	38154	24033	21806	20788	21530	28909	27461	17659	17902	17005	17431	22764	20367	15696	13804	15461	15405	17283	19306	4778	4445	4484	4819	7171	6466	780	927	1149	1277	930	1100	1191	779	1264	1449	1224
300	74178	62056	79256	70542	50064	41952	47520	50075	48722	50985	45637	43454	22623	24074	26276	24667	29209	29726	18041	20107	22424	22719	21619	21979	17647	17025	18471	17292	19059	18734	5355	4690	5549	4743	5728	5389	734	1501	591	833	1698	1593	1119	1176	1629	1710	1259
320	72253	70203	85715	68573	48563	50087	52009	51988	48527	48952	44868	39856	27983	26865	30960	33529	29373	29836	25863	24705	26917	24717	21688	24289	18742	20605	21919	23677	19925	18785	5742	4659	4068	3653	5055	6102	789	1039	1125	663	1891	1203	1916	1785	1375	2110	1302
340	61009	54574	74920	60120	51101	50876	42292	47904	42331	46273	40747	40455	29031	29575	29511	29240	25651	28477	24749	26091	28144	27842	19918	23348	21585	20453	23043	23442	20453	19555	4291	3839	3690	4761	5869	5287	808	1082	1118	1136	1437	951	1349	1062	1777	1529	993
360	45550	41257	52250	43052	44196	40312	35604	37911	32523	33895	34778	32149	22690	22278	21516	23550	20526	23416	21918	18425	23621	22012	18265	21914	19053	18399	20039	18732	20633	20120	4014	4161	3661	4894	4973	4216	1059	1018	1227	949	986	1165	1317	1951	1638	1712	1163
380	36669	31081	39425	29046	37202	31335	25405	25407	24339	24962	25048	24032	17924	17063	15924	18574	17819	19197	15038	15166	15839	15600	17363	16691	11374	12531	14596	16388	12464	14693	3898	2461	3008	3210	4147	3014	828	666	1207	1348	1413	1384	700	983	1631	707	1690
400	26912	18952	30832	27232	28448	26446	15662	17044	17733	20003	18805	19430	12344	12548	10906	13437	11925	12077	10937	10506	12296	13823	13680	12526	11319	8526	8741	13312	9948	12079	1933	2695	1344	1320	4361	2653	686	749	1206	1093	917	959	2252	686	1828	1586	1479
420	13725	16186	19505	14588	20127	20043	6874	9249	1527	2318	14612	14510	1549	1848	1642	2035	9800	8401	1938	1581	2012	2120	10734	9518	1458	1514	1209	1816	6591	9214	1433	1000	1078	1338	3127	2467	846	578	1425	855	1998	1230	697	1166	1372	1153	1023
440	6981	4047	2758	853	14682	15358	1700	2277	2331	2612	10036	9285	1312	1997	1434	1846	6355	8188	1177	1776	1726	1514	8430	7251	1400	1633	1442	1767	6028	7950	1379	1027	888	701	2311	1887	1226	1040	965	951	1096	1165	650	1233	1281	1913	1742
460	1036	832	1604	1700	14670	10492	1098	1224	1359	1293	7641	6038	1321	1378	1732	941	3000	2436	1151	1101	1040	1101	1873	2247	811	790	1449	1211	1911	1313	810	607	1239	1115	1605	1570	1253	1329	1221	905	1990	1111	2299	531	1623	1731	1337
480	1442	1036	1201	936	8307	7884	749	783	1082	1262	1696	1804	1045	1442	493	1327	1782	1449	1321	1093	1101	1376	2976	1785	1500	1218	671	1016	2066	1971	1652	599	1481	1195	2191	1125	966	1014	1527	654	1380	1278	1122	1079	1301	1090	1299
500	1308	894	743	920	5481	4475	888	769	1472	953	2318	1603	889	1359	1820	1628	2240	2070	1543	1155	1395	1752	1797	1344	1053	1519	1013	1181	1964	1650	1136	655	1157	955	1613	1336	965	986	1537	1279	995	615	1014	954	1800	1515	1300
520	1800	722	1037	1556	4115	4570	1245	1449	1003	1635	1580	1081	968	1309	1220	1742	1529	1247	1459	1432	1335	829	953	1787	765	926	1193	1371	1115	2045	689	922	879	767	1416	1411	687	572	590	1442	1559	884	1335	482	1329	1716	1681
540	1091	1069	1197	889	3870	2538	1108	1355	1107	1060	1304	1431	993	1056	1224	1022	2786	980	1097	1144	1554	1682	1412	1361	932	1441	1087	1133	2300	1592	631	468	2188	687	902	850	999	1094	465	1634	1030	1180	576	857	1328	1323	1071
560	1275	855	980	1582	1388	1690	1029	974	1375	727	2009	1353	906	1088	1288	1059	1816	1346	871	1319	619	828	1149	1255	773	664	1084	865	1135	1523	1243	813	1301	1064	1593	980	986	951	1098	1136	2074	1075	884	1216	1040	1619	1277
580	1841	759	1302	1092	1669	1810	854	1273	1040	1578	1548	1609	648	1378	1336	996	1030	2149	706	290	1062	1412	1335	1187	856	1263	1195	1050	1189	1253	809	1362	969	1333	1253	1200	1395	946	621	846	1486	969	823	1415	1164	992	1510
600	1448	940	1204	1603	1962	1422	869	1776	904	1250	1765	880	881	910	1009	1424	1179	1115	1823	941	1618	1366	1340	1383	1407	1109	935	1631	1273	2292	1212	1410	1196	1580	1642	2116	803	687	2071	924	1204	1439	644	755	1368	1679	1704
620	1268	856	1012	1367	1594	1482	724	956	820	1524	1425	1568	1042	1161	1248	1674	1275	932	855	1359	1193	1561	1530	2096	812	866	2137	743	1399	847	1336	913	1092	1643	1299	1013	1323	949	840	776	1165	766	799	1511	1563	1499	1220
640	1227	1158	1493	1290	1806	955	692	2004	968	883	1444	1362	875	878	856	1095	1443	935	961	651	1143	1309	1350	1718	1511	868	856	1141	1510	1119	1251	1095	1169	1814	1354	1172	767	1597	809	863	1562	818	1194	1824	1568	1073	1126
660	1112	740	1136	1203	1319	1192	950	954	1907	987	1291	1795	598	1218	1079	1121	1807	1434	518	1807	1202	1239	1187	2086	1423	1221	931	1020	1834	1373	703	1184	1066	1545	1142	1425	518	1045	1133	823	910	1115	998	1624	1690	1199	1553
680	976	1408	1482	878	1463	1593	912	1459	1319	1627	1532	1811	1330	995	783	1183	1329	1570	719	1252	1295	732	1242	1486	1213	799	1186	891	2005	1398	792	1353	1227	959	1291	1357	994	595	809	1942	1685	937	1053	1006	1432	1149	1543
700	677	1346	1174	1684	1061	1646	609	806	1392	996	1796	1176	1010	648	910	1236	1635	1341	1241	1598	1855	1424	951	1586	1348	734	562	1218	1050	1373	1033	1831	1815	1042	1446	757	772	917	583	1212	791	1056	1127	1417	1204	1437	1763
720	813	764	1142	1519	1502	1826	554	870	831	842	1862	1209	1182	834	962	977	1386	1883	814	1291	1158	1572	1723	1658	982	1081	1311	1423	997	1262	842	1254	1086	1636	1355	1542	912	951	742	1113	1441	711	819	661	920	2573	1086

## Sheet: Sup figure 1_Luminescence
WT::P2-lux in TSB with or without flavin mononucleotide (FMN)
	Luminescence
	Without FMN							With FMN (10 mg/L)
	Bio rep1			Bio rep2			Bio rep1			Bio rep2
Time (min)	Rep1	Rep2	Rep3	Rep1	Rep2	Rep3	Rep1	Rep2	Rep3	Rep1	Rep2	Rep3
20	245	288	322	832	624	873	235	292	204	1360	1394	796
40	517	229	242	1188	1446	1516	400	552	480	1138	1459	875
60	513	541	1001	1416	1170	1745	539	295	49	1478	1196	1797
80	276	490	618	1603	1016	1413	953	535	402	1863	1445	1432
100	803	561	599	1551	1499	1381	920	852	554	1623	1381	1218
120	492	659	727	1115	1460	1021	746	832	549	1134	1415	978
140	1090	752	666	982	1103	1442	619	1260	727	1392	1051	1307
160	739	1308	831	1285	1041	1255	774	915	884	1519	1855	1079
180	744	1778	851	1621	1318	1572	933	674	1104	1464	1516	2341
200	863	959	796	1422	1926	1995	749	920	523	2454	2354	2532
220	1130	1463	1100	3002	3303	3163	880	1143	1006	3621	2748	2517
240	802	978	1006	4655	4491	4591	1332	1309	1153	5670	4353	3993
260	1101	1254	1903	5032	6231	4713	1259	1477	1453	5642	7302	5737
280	1219	1051	1736	4425	4966	4388	1329	1144	2081	5768	6291	6517
300	1463	1485	1512	4718	4952	5041	2960	1722	1991	6994	7105	7761
320	1842	2356	3150	5488	5623	4882	3860	4043	3126	7443	7616	7975
340	3236	5112	4037	4738	4889	3449	6512	5251	6329	7775	6989	8253
360	4084	5780	6274	2218	3113	2393	9468	9245	8304	7600	5745	5945
380	4134	5804	5534	1950	2070	2246	8125	10151	7767	6056	5241	6709
400	5149	5609	5917	2758	2519	1629	8950	9468	9556	5236	3963	3217
420	4417	4336	4501	1650	1390	1744	8208	8774	8737	2240	1724	1748
440	3292	5505	3503	2130	2093	1716	6279	6657	5503	1579	2013	1992
460	2866	3065	2726	1746	2135	1262	6031	5054	5536	2439	1496	1871
480	1781	1552	1870	791	1590	2272	6264	4847	5094	1507	2066	1559
500	1639	1444	1535	1175	1773	2313	4065	3099	2953	2071	1356	2125
520	967	1094	1467	1458	2362	1628	1289	1227	1453	1227	2365	2030
540	1267	1167	937	2231	1128	1869	1160	900	627	2101	1468	1858
560	1072	1574	988	1425	1546	2102	2370	1190	1048	1749	1919	1604
580	1324	954	878	1882	1059	1933	1058	1027	1093	1717	1494	1759
600	1421	825	1334	1126	1275	1178	1015	740	1622	1292	1618	1647
620	1178	1420	749	1025	1201	1144	1046	1200	707	1330	2421	1655
640	597	736	1112	1726	1553	1421	954	1088	802	1284	2158	1558
660	799	743	703	1722	2100	1149	918	737	1115	1457	1722	875
680	638	993	789	1272	1341	1563	1084	937	1079	1554	1517	1259
700	804	914	776	1681	1485	1026	498	1117	1377	1620	1284	2373
720	1012	1048	1316	780	1863	2065	1083	1592	1237	2299	2076	1757
DagrD::P2-lux in TSB with or without flavin mononucleotide (FMN)
	Luminescence
	Without FMN							With FMN (10 mg/L)
	Bio rep1			Bio rep2			Bio rep1			Bio rep2
Time (min)	Rep1	Rep2	Rep3	Rep1	Rep2	Rep3	Rep1	Rep2	Rep3	Rep1	Rep2	Rep3
20	740	333	340	895	1041	1390	300	135	606	810	706	1496
40	209	491	552	1309	726	566	619	598	189	1090	852	781
60	644	722	493	1449	1047	924	233	156	384	651	978	1258
80	345	332	727	1040	892	979	539	422	559	971	1287	883
100	398	502	949	564	2018	712	754	351	610	690	1352	1375
120	614	530	471	1282	898	1210	550	438	1017	868	1942	1261
140	730	849	1029	1347	1259	1149	884	1016	824	1831	767	1423
160	804	695	1584	1303	1140	1177	416	615	1098	1733	1510	1087
180	1153	545	584	805	1328	1901	670	722	744	1583	1849	1258
200	894	708	1166	1432	1116	973	655	989	1028	1300	1573	1458
220	600	1012	1161	1041	1221	1683	791	481	1230	1886	1335	1245
240	1219	1370	1007	2031	1898	1557	1082	754	1435	1494	1494	1333
260	1001	1160	1060	2367	1409	2230	969	906	860	1519	2094	1454
280	1293	767	1318	1178	1862	1357	1619	970	537	1633	1878	1605
300	992	890	1322	1122	1222	1743	1092	790	1066	1522	2473	1368
320	880	711	1307	1782	1884	1443	1525	1209	1343	1345	1132	1758
340	1672	1419	994	1504	1542	1394	1450	1101	644	1447	1654	1430
360	977	1200	1746	1386	1486	1432	1784	1254	1373	2006	1269	1555
380	642	1430	797	1673	1988	1494	1269	593	1111	1687	1719	2320
400	1069	1500	1097	1382	1768	1475	1125	822	1226	1927	1559	1990
420	805	1085	1684	1664	1416	1677	653	1104	849	2495	1270	1903
440	976	746	1065	1668	1543	1157	843	1120	979	1105	1295	2046
460	1214	645	1070	1235	2235	1649	1160	1069	862	1634	1783	1371
480	1071	1262	753	2104	1245	1877	1544	815	751	1608	1379	1924
500	1963	872	998	1417	1557	1710	723	846	1329	1095	1592	1521
520	1175	1182	947	1234	2520	1163	1724	1062	1114	1553	2811	2773
540	1664	923	1431	1468	1534	1321	1044	798	1025	1010	1500	1689
560	1361	1070	1015	1475	1840	1667	879	1330	964	2345	1661	1766
580	381	871	948	1584	1318	1406	1368	1822	825	1111	1822	1593
600	806	1202	794	1015	1639	1316	1136	1287	1272	2078	1787	1432
620	928	1702	1112	1986	2142	1438	835	1247	1048	1910	969	1692
640	1027	1047	955	989	1756	1374	1091	863	812	1134	1648	1101
660	1060	1175	803	1062	1890	1938	1169	1027	1543	1718	1493	1879
680	701	995	1281	1507	2228	1117	813	1346	1225	816	2036	2066
700	1025	967	908	1893	1619	813	1206	1290	1694	1785	1354	1724
720	1302	963	983	1653	1564	1509	1116	2285	1063	1535	1248	2233

[truncated: 25 more sheets: Sup figure 1_OD600, Sup figure 2_Luminescence, Sup figure 2_OD600, Sup figure 3_Luminescence, Sup figure 3_OD600, Sup figure 4_Luminescence, Sup figure 4_OD600, Sup figure 5_Luminescence, Sup figure 5_OD600, Sup figure 6_Luminescence, Sup figure 6_OD600, Sup figure 9_Luminescence, Sup figure 9_OD600, Sup figure 10_Luminescence, Sup figure 10_OD600, Sup figure 13a_Luminescence, Sup figure 13a_OD600, Sup figure 13b_Luminescence, Sup figure 13b_OD600, Sup figure 15c_Luminescence …]
