# Supplementary material for: A short-lived peptide signal regulates cell-to-cell communication in Listeria monocytogenes
Source: Commun Biol. 2024 Aug 3;7:942. doi: 10.1038/s42003-024-06623-6 (PMC11297923; doi:10.1038/s42003-024-06623-6)
Supplement: Supplementary file 6 — Supplementary Data 3 [file 42003_2024_6623_MOESM6_ESM.xlsx]

## Sheet: TIC
0.003	40636032
0.011	13968512
0.018	40914304
0.025	39419776
0.032	35033280
0.039	38404480
0.046	38442816
0.053	47202688
0.06	44617280
0.067	36918016
0.074	34525632
0.081	36993344
0.088	33303552
0.095	32622976
0.103	28399552
0.11	33043008
0.117	32594688
0.124	33373632
0.131	28175808
0.138	26405888
0.145	26084416
0.152	26376576
0.159	27392832
0.166	25201792
0.173	32059456
0.18	29308864
0.188	25528960
0.195	26288832
0.202	28483072
0.209	26924992
0.216	22942720
0.223	24004544
0.23	38209216
0.237	68758464
0.244	64657088
0.251	54933440
0.258	72903808
0.265	82224832
0.273	93732736
0.28	104653376
0.287	118841600
0.294	136464000
0.301	106840128
0.308	123807680
0.315	144492608
0.322	151774592
0.329	160474112
0.336	137610176
0.343	125384448
0.351	142138624
0.358	124997440
0.365	117290304
0.372	113248128
0.379	99003968
0.386	21956352
0.393	78605504
0.4	90159488
0.407	72470784
0.414	99653760
0.421	88774336
0.428	71772928
0.436	59227904
0.443	74357888
0.45	77844224
0.457	59644288
0.464	45189568
0.471	52304384
0.478	47657664
0.485	48516928
0.492	38305920
0.499	46571072
0.506	40823872
0.513	39934592
0.521	16026112
0.528	38114496
0.535	37961600
0.542	28748160
0.549	32177664
0.556	35076992
0.563	32792128
0.57	30998720
0.577	32686528
0.584	31796736
0.591	38441856
0.598	33860672
0.605	34599424
0.613	31866112
0.62	32082624
0.627	30809856
0.634	34566656
0.641	34607232
0.648	34132736
0.655	38634176
0.662	30841536
0.669	37128320
0.676	33364096
0.683	31820800
0.691	32752896
0.698	32137664
0.705	34963136
0.712	32369344
0.719	31160192
0.726	34413440
0.733	36249088
0.74	27121280
0.747	41509952
0.754	14514432
0.761	34861632
0.768	29205760
0.775	33883712
0.783	27273984
0.79	37363584
0.797	26514880
0.804	32012480
0.811	31137920
0.818	31721344
0.825	31122944
0.832	33420992
0.839	32073600
0.846	36329472
0.853	13660544
0.861	31810240
0.868	34792000
0.875	34441536
0.882	34455296
0.889	29796864
0.896	47989696
0.903	32970496
0.91	32742784
0.917	28208256
0.924	38562944
0.931	27331328
0.938	25950912
0.946	38374592
0.953	29462464
0.96	29934272
0.967	33688512
0.974	32476992
0.981	30978432
0.988	31363008
0.995	34400896
1.002	32338432
1.009	33280896
1.016	37500672
1.023	37161472
1.031	41429824
1.038	43925376
1.045	48178304
1.052	47320512
1.059	44585024
1.066	53350208
1.073	53491840
1.08	51399296
1.087	45153792
1.094	47151808
1.101	38307264
1.108	43725120
1.115	37478400
1.123	37976704
1.13	34221312
1.137	33859712
1.144	33771456
1.151	30055296
1.158	32953344
1.165	31656448
1.172	36224256
1.179	35379328
1.186	38466752
1.193	40510848
1.2	48261504
1.208	52014848
1.215	49699392
1.222	58115776
1.229	67180416
1.236	72605952
1.243	81403712
1.25	79496320
1.257	82117504
1.264	79400448
1.271	88433472
1.278	89193856
1.286	90319296
1.293	92600448
1.3	85921600
1.307	82082624
1.314	93089792
1.321	92808576
1.328	81466880
1.335	77951360
1.342	64800512
1.349	67078144
1.356	62208064
1.363	61677952
1.37	55498752
1.378	51593280
1.385	55268032
1.392	47209408
1.399	52938304
1.406	50158208
1.413	56965504
1.42	61698304
1.427	62406912
1.434	59431488
1.441	55623936
1.448	62409664
1.455	55507136
1.462	52586048
1.469	54526912
1.477	49605248
1.484	58801792
1.491	57157824
1.498	59519296
1.505	54933696
1.512	62338624
1.519	60886272
1.526	68453120
1.533	76518144
1.54	91313152
1.547	132296832
1.555	142488960
1.562	170994624
1.569	177721024
1.576	161172096
1.583	214241280
1.59	184490368
1.597	183479552
1.604	191028480
1.611	176962624
1.618	156481856
1.625	150108736
1.632	109941248
1.64	148345088
1.647	117643968
1.654	110831936
1.661	105093696
1.668	105985856
1.675	93549312
1.682	96373568
1.689	91794304
1.696	82766272
1.703	83168064
1.71	82081856
1.717	87660928
1.725	76756096
1.732	73936640
1.739	77672704
1.746	74148864
1.753	68110848
1.76	69575616
1.767	66144320
1.774	65096256
1.781	66845952
1.788	65034432
1.795	69787456
1.803	62280768
1.81	65826880
1.817	62472512
1.824	58779072
1.831	58289088
1.838	59608832
1.845	60034624
1.852	61938816
1.859	57096192
1.866	55674816
1.873	59067008
1.88	60630976
1.888	55967744
1.895	65570112
1.902	66087232
1.909	64119872
1.916	61384832
1.923	61818368
1.93	64112448
1.937	61058560
1.944	60486144
1.951	64798592
1.958	62570304
1.965	64201024
1.972	61865088
1.98	65650048
1.987	62974144
1.994	66545856
2.001	67162560
2.008	66948416
2.015	61590016
2.022	62229312
2.029	63603200
2.036	60069312
2.043	60080000
2.05	66510656
2.058	67635008
2.065	65603648
2.072	64995392
2.079	60332224
2.086	61601728
2.093	62484160
2.1	60650176
2.107	72295808
2.114	65382272
2.121	63388928
2.128	69417344
2.135	70168704
2.143	76842368
2.15	75250752
2.157	71484928
2.164	71398784
2.171	77784384
2.178	69277568
2.185	68706176
2.192	79391680
2.199	73173888
2.206	67405568
2.213	71424128
2.22	74634240
2.228	71089408
2.235	63670784
2.242	69775232
2.249	71027008
2.256	64067648
2.263	68333504
2.27	63860096
2.277	65851904
2.284	66574208
2.291	60548416
2.298	61527872
2.305	59376448
2.313	54148224
2.32	55908480
2.327	56934336
2.334	51745984
2.341	54585984
2.348	59363904
2.355	59284288
2.362	60326528
2.369	68519040
2.376	74261696
2.383	74163904
2.391	76998336
2.398	84952960
2.405	81072000
2.412	90344256
2.419	94576896
2.426	94781760
2.433	92016320
2.44	103934208
2.447	90980736
2.454	101353984
2.461	93325376
2.468	107547200
2.475	110957888
2.483	110269504
2.49	117965184
2.497	109121856
2.504	113807936
2.511	124432576
2.518	123098496
2.525	127922560
2.532	135107584
2.539	137387584
2.546	142463296
2.553	139998528
2.56	123521856
2.567	128653632
2.575	122873536
2.582	144503232
2.589	126019840
2.596	125648064
2.603	122407232
2.61	127036608
2.617	138258368
2.624	191808256
2.631	201501056
2.638	190865280
2.645	231245376
2.652	227639872
2.66	247990912
2.667	262073856
2.674	261860736
2.681	276868096
2.688	274716928
2.695	269294208
2.702	279856256
2.709	250409856
2.716	251979520
2.723	235828928
2.73	221400384
2.737	217418112
2.745	189310400
2.752	173830400
2.759	164852544
2.766	138444416
2.773	142985152
2.78	124856512
2.787	120279680
2.794	114774208
2.801	133094528
2.808	135347328
2.815	124024960
2.822	120503488
2.83	136006976
2.837	126388352
2.844	109641088
2.851	128398144
2.858	101171008
2.865	106923456
2.872	105666560
2.879	120134144
2.886	93709504
2.893	115193472
2.9	104310016
2.907	103995200
2.915	99842752
2.922	95767680
2.929	96098432
2.936	91703872
2.943	82198592
2.95	71791936
2.957	72477312
2.964	67599488
2.971	62455488
2.978	61577856
2.985	55349504
2.992	56006272
2.999	52306560
3.007	49228672
3.014	50030784
3.021	48756096
3.028	48336320
3.035	49877376
3.042	51777984
3.049	53318016
3.056	53397376
3.063	52251008
3.07	53945088
3.077	51999616
3.084	54515968
3.091	54328512
3.099	56918016
3.106	52986304
3.113	59464576
3.12	58419392
3.127	62228096
3.134	58837504
3.141	59964160
3.148	59424512
3.155	53995968
3.162	56126912
3.169	50703168
3.177	53424192
3.184	49566784
3.191	56038528
3.198	53302016
3.205	56502528
3.212	52544320
3.219	53493312
3.226	54799360
3.233	50601216
3.24	49765376
3.247	54228160
3.254	50717888
3.261	52610560
3.269	51087424
3.276	54152064
3.283	55016960
3.29	49866624
3.297	47255744
3.304	53506944
3.311	51927808
3.318	50420672
3.325	51366656
3.332	45889664
3.339	50419520
3.347	56815808
3.354	48762240
3.361	53764544
3.368	52256896
3.375	49657600
3.382	70141824
3.389	48847744
3.396	53589056
3.403	47239936
3.41	53591360
3.417	46822720
3.424	51388224
3.432	69364800
3.439	51258240
3.446	59888640
3.453	48110464
3.46	53430144
3.467	53625664
3.474	52712640
3.481	54963520
3.488	55989824
3.495	52518592
3.502	48636608
3.509	52547392
3.517	50976320
3.524	47395840
3.531	50550912
3.538	56680768
3.545	53859456
3.552	54566784
3.559	50295424
3.566	51552512
3.573	51111232
3.58	60668928
3.587	51538880
3.595	53582080
3.602	53751616
3.609	52118720
3.616	50532480
3.623	48666432
3.63	57789056
3.637	55900864
3.644	57993792
3.651	49474432
3.658	52393600
3.665	47257664
3.672	50016832
3.68	46707200
3.687	49988672
3.694	51093952
3.701	50279296
3.708	48788224
3.715	52022016
3.722	48320384
3.729	50034368
3.736	50246336
3.743	47175680
3.75	48320320
3.758	52427648
3.765	44086592
3.772	52047360
3.779	53489216
3.786	50577472
3.793	48591744
3.8	52220544
3.807	51412608
3.814	50019968
3.821	49966848
3.828	52731008
3.835	49508160
3.843	45465664
3.85	50178752
3.857	51107072
3.864	47903808
3.871	65636608
3.878	48997952
3.885	48483776
3.892	48173504
3.899	50655744
3.906	44902080
3.913	43563456
3.92	50734976
3.928	45317888
3.935	47537728
3.942	46833536
3.949	50990080
3.956	50866560
3.963	50417920
3.97	49676352
3.977	47857344
3.984	45994240
3.991	51789824
3.998	43670400
4.005	57145600
4.012	44650624
4.02	46005440
4.027	47653184
4.034	50408128
4.041	46488064
4.048	49645824
4.055	46698176
4.062	47174400
4.069	41244032
4.076	45834496
4.083	45618688
4.09	47484288
4.097	46236544
4.105	47139584
4.112	43361344
4.119	43605184
4.126	49679808
4.133	52252096
4.14	50328128
4.147	47214720
4.154	64715904
4.161	45527552
4.168	49289920
4.175	47421824
4.182	51810816
4.189	48579456
4.197	47791552
4.204	49742592
4.211	46846144
4.218	53993088
4.225	44999488
4.232	47362816
4.239	47425344
4.246	47574464
4.253	43982016
4.26	49663936
4.267	46005568
4.274	45561024
4.282	44540672
4.289	45046336
4.296	45712320
4.303	44804608
4.31	43678272
4.317	44656256
4.324	42957312
4.331	46189184
4.338	41032384
4.345	42685056
4.352	41437056
4.359	47177344
4.367	41806208
4.374	44394368
4.381	49677888
4.388	45085248
4.395	46288448
4.402	46913536
4.409	43141952
4.416	44047104
4.423	39172736
4.43	43873344
4.437	42499584
4.444	43148672
4.452	40754496
4.459	44722752
4.466	46700288
4.473	44102720
4.48	46366976
4.487	42672128
4.494	43705600
4.501	50578688
4.508	54858880
4.515	59709440
4.522	59214400
4.53	50407680
4.537	55879808
4.544	78459968
4.551	95561664
4.558	95036928
4.565	77675840
4.572	79590016
4.579	69427072
4.586	64920832
4.593	46819136
4.6	41115328
4.607	38036864
4.615	37623040
4.622	34659456
4.629	31261120
4.636	32542528
4.643	26961472
4.65	27789312
4.657	26177856
4.664	27260800
4.671	27689536
4.678	26643456
4.685	24942144
4.692	27216640
4.7	24244672
4.707	24239488
4.714	22800192
4.721	23782848
4.728	22370880
4.735	23825984
4.742	22121920
4.749	20879808
4.756	21979776
4.763	20154368
4.77	19540800
4.777	20634304
4.784	21527936
4.792	19334784
4.799	21286720
4.806	19997824
4.813	19067968
4.82	18237568
4.827	20084160
4.834	19228608
4.841	19879616
4.848	18053184
4.855	18844672
4.862	17873792
4.869	18207616
4.877	17713280
4.884	17574848
4.891	18441792
4.898	18343168
4.905	18743040
4.912	17539904
4.919	16198848
4.926	12609152
4.933	12503040
4.94	14842432
4.947	13760640
4.954	14186432
4.962	14005632
4.969	14423936
4.976	13154368
4.983	14654528
4.99	13455552
4.997	14003584

## Sheet: UVC
0	0
0.001	0
0.002	0
0.003	0
0.003	0
0.004	0
0.005	0
0.006	0
0.007	0
0.008	0
0.008	0
0.009	0
0.01	0
0.011	0
0.012	0
0.013	0
0.013	0
0.014	0
0.015	0
0.016	0
0.017	0
0.018	0
0.018	0
0.019	0
0.02	0
0.021	0
0.022	0
0.022	0
0.023	0
0.024	0
0.025	0
0.026	16049
0.027	0
0.027	0
0.028	0
0.029	0
0.03	0
0.031	0
0.032	0
0.032	0
0.033	0
0.034	0
0.035	0
0.036	0
0.037	0
0.037	0
0.038	0
0.039	0
0.04	0
0.041	0
0.042	0
0.042	0
0.043	0
0.044	0
0.045	0
0.046	0
0.047	0
0.047	0
0.048	0
0.049	0
0.05	0
0.051	0
0.052	0
0.052	0
0.053	0
0.054	0
0.055	0
0.056	0
0.057	0
0.057	0
0.058	0
0.059	0
0.06	0
0.061	0
0.062	0
0.062	0
0.063	0
0.064	0
0.065	0
0.066	0
0.067	0
0.067	0
0.068	0
0.069	0
0.07	0
0.071	0
0.072	0
0.072	0
0.073	0
0.074	0
0.075	0
0.076	0
0.077	0
0.077	0
0.078	0
0.079	0
0.08	0
0.081	0
0.082	0
0.082	0
0.083	0
0.084	0
0.085	0
0.086	0
0.087	0
0.087	0
0.088	0
0.089	0
0.09	0
0.091	0
0.092	0
0.092	0
0.093	0
0.094	0
0.095	0
0.096	0
0.097	0
0.097	0
0.098	0
0.099	0
0.1	0
0.101	0
0.102	0
0.102	0
0.103	0
0.104	0
0.105	0
0.106	0
0.107	0
0.107	0
0.108	0
0.109	0
0.11	0
0.111	0
0.112	0
0.112	0
0.113	0
0.114	0
0.115	0
0.116	0
0.117	0
0.117	0
0.118	0
0.119	0
0.12	0
0.121	0
0.122	0
0.122	0
0.123	0
0.124	0
0.125	0
0.126	0
0.127	0
0.127	0
0.128	0
0.129	0
0.13	0
0.131	0
0.132	0
0.132	0
0.133	0
0.134	0
0.135	0
0.136	0
0.137	0
0.137	0
0.138	0
0.139	0
0.14	0
0.141	0
0.142	0
0.142	0
0.143	0
0.144	0
0.145	0
0.146	0
0.147	0
0.147	0
0.148	0
0.149	0
0.15	0
0.151	0
0.152	0
0.152	0
0.153	0
0.154	0
0.155	0
0.156	0
0.157	0
0.157	0
0.158	0
0.159	0
0.16	0
0.161	0
0.162	0
0.162	0
0.163	0
0.164	0
0.165	0
0.166	0
0.167	0
0.167	0
0.168	0
0.169	0
0.17	0
0.171	0
0.172	0
0.172	0
0.173	0
0.174	0
0.175	0
0.176	0
0.177	0
0.177	0
0.178	0
0.179	0
0.18	0
0.181	0
0.182	0
0.182	0
0.183	0
0.184	0
0.185	0
0.186	0
0.187	0
0.187	0
0.188	0
0.189	0
0.19	0
0.191	0
0.192	0
0.192	27909
0.193	85370
0.194	136366
0.195	156001
0.196	199500
0.197	222565
0.197	255162
0.198	293371
0.199	276739
0.2	239580
0.201	199234
0.202	158680
0.202	92354
0.203	53559
0.204	0
0.205	0
0.206	0
0.207	0
0.207	0
0.208	0
0.209	0
0.21	0
0.211	0
0.212	0
0.212	0
0.213	0
0.214	0
0.215	0
0.216	0
0.217	0
0.217	8297
0.218	70341
0.219	145303
0.22	168857
0.221	181646
0.222	212970
0.222	268611
0.223	327637
0.224	425171
0.225	546786
0.226	663430
0.227	777052
0.227	836454
0.228	929115
0.229	1043347
0.23	1157688
0.231	1274350
0.232	1438948
0.232	1643138
0.233	1914130
0.234	2282693
0.235	2764539
0.236	3368492
0.237	4100024
0.237	4988273
0.238	6024832
0.239	7234384
0.24	8546583
0.241	9930355
0.242	11379981
0.242	12859741
0.243	14398419
0.244	15985839
0.245	17605954
0.246	19150514
0.247	20679444
0.247	22102288
0.248	23507904
0.249	24959494
0.25	26401358
0.251	27826658
0.252	29174744
0.252	30497294
0.253	31752546
0.254	33023706
0.255	34216160
0.256	35440676
0.257	36602140
0.257	37661372
0.258	38625712
0.259	39571696
0.26	40450180
0.261	41210616
0.262	41924132
0.262	42579940
0.263	43159228
0.264	43629472
0.265	44027008
0.266	44280020
0.267	44526220
0.267	44637728
0.268	44707840
0.269	44764540
0.27	44734588
0.271	44537020
0.272	44425760
0.272	44242236
0.273	43981232
0.274	43769108
0.275	43393664
0.276	43016624
0.277	42566996
0.277	42051052
0.278	41489044
0.279	40995740
0.28	40284260
0.281	39569036
0.282	38900472
0.282	38164112
0.283	37604180
0.284	36985440
0.285	36388736
0.286	35787216
0.287	35224968
0.287	34655816
0.288	34196828
0.289	33726532
0.29	33268452
0.291	32881320
0.292	32333464
0.292	31854994
0.293	31348706
0.294	30946546
0.295	30517576
0.296	30148438
0.297	29743874
0.297	29404808
0.298	28985918
0.299	28568118
0.3	28206826
0.301	27845358
0.302	27558904
0.302	27172034
0.303	26818370
0.304	26397068
0.305	25981918
0.306	25527982
0.307	25190566
0.307	24779940
0.308	24381616
0.309	23973452
0.31	23530500
0.311	23068208
0.312	22634948
0.312	22220518
0.313	21874304
0.314	21531182
0.315	21110998
0.316	20760520
0.317	20474068
0.317	20165166
0.318	19864268
0.319	19660644
0.32	19395076
0.321	19106192
0.322	18791512
0.322	18479196
0.323	18191818
0.324	17920278
0.325	17549220
0.326	17237018
0.327	16955902
0.327	16667818
0.328	16424028
0.329	16211930
0.33	15988660
0.331	15758838
0.332	15525349
0.332	15271654
0.333	15107215
0.334	14889638
0.335	14688677
0.336	14433159
0.337	14209794
0.337	13987810
0.338	13773059
0.339	13612924
0.34	13455077
0.341	13296257
0.342	13056250
0.342	12861959
0.343	12624279
0.344	12393505
0.345	12121688
0.346	11884421
0.347	11612637
0.347	11326852
0.348	11058858
0.349	10768347
0.35	10541456
0.351	10307422
0.352	10095834
0.352	9922654
0.353	9748045
0.354	9519203
0.355	9359248
0.356	9158135
0.357	8991265
0.357	8855447
0.358	8704626
0.359	8544765
0.36	8351521
0.361	8159168
0.362	7975601
0.362	7817238
0.363	7615141
0.364	7470945
0.365	7279398
0.366	7097403
0.367	6924277
0.367	6745709
0.368	6619240
0.369	6472070
0.37	6337941
0.371	6231756
0.372	6125622
0.372	5980661
0.373	5848987
0.374	5698573
0.375	5550765
0.376	5420560
0.377	5277887
0.377	5152374
0.378	5030224
0.379	4889534
0.38	4755460
0.381	4636474
0.382	4546017
0.382	4474729
0.383	4384916
0.384	4289310
0.385	4192933
0.386	4091229
0.387	3989274
0.387	3878688
0.388	3786280
0.389	3713222
0.39	3615613
0.391	3504786
0.392	3419615
0.392	3357425
0.393	3263274
0.394	3185703
0.395	3117169
0.396	3056190
0.397	3002868
0.397	2921604
0.398	2830111
0.399	2749405
0.4	2664828
0.401	2566610
0.402	2515552
0.402	2453174
0.403	2373231
0.404	2307026
0.405	2235341
0.406	2175054
0.407	2131315
0.407	2098068
0.408	2073619
0.409	2043806
0.41	2004939
0.411	1959499
0.412	1932990
0.412	1895737
0.413	1850696
0.414	1823843
0.415	1787356
0.416	1739668
0.417	1693351
0.417	1656368
0.418	1600302
0.419	1583671
0.42	1547398
0.421	1511203
0.422	1483261
0.422	1444632
0.423	1409933
0.424	1369654
0.425	1316598
0.426	1263718
0.427	1210273
0.427	1116183
0.428	1048427
0.429	985867
0.43	929580
0.431	860844
0.432	820697
0.432	786462
0.433	748021
0.434	709433
0.435	705200
0.436	722824
0.437	717757
0.437	723667
0.438	726992
0.439	745820
0.44	748584
0.441	761900
0.442	796173
0.442	832851
0.443	851859
0.444	858384
0.445	885640
0.446	891288
0.447	885270
0.447	878048
0.448	848870
0.449	812371
0.45	749401
0.451	689691
0.452	632254
0.452	586043
0.453	524775
0.454	490237
0.455	455913
0.456	423987
0.457	404833
0.457	394759
0.458	400209
0.459	395020
0.46	383842
0.461	362161
0.462	361990
0.462	326062
0.463	297767
0.464	274594
0.465	258539
0.466	244032
0.467	235354
0.467	230843
0.468	219625
0.469	217878
0.47	180196
0.471	176516
0.472	175184
0.472	157841
0.473	141103
0.474	108778
0.475	72226
0.476	48253
0.477	45957
0.477	41229
0.478	52631
0.479	66995
0.48	89693
0.481	115662
0.482	135570
0.482	152910
0.483	166092
0.484	169156
0.485	149884
0.486	132851
0.487	118217
0.487	78142
0.488	20301
0.489	0
0.49	0
0.491	0
0.492	0
0.492	0
0.493	0
0.494	0
0.495	0
0.496	0
0.497	0
0.497	0
0.498	0
0.499	15602
0.5	44302
0.501	77590
0.502	109085
0.502	133793
0.503	169175
0.504	203675
0.505	230880
0.506	233340
0.507	253187
0.507	257868
0.508	258007
0.509	257697
0.51	249605
0.511	236473
0.512	222815
0.512	210250
0.513	190331
0.514	171778
0.515	169893
0.516	173569
0.517	167030
0.517	155417
0.518	166891
0.519	187518
0.52	183301
0.521	191652
0.522	215473
0.522	254602
0.523	263492
0.524	271640
0.525	301472
0.526	339842
0.527	343411
0.527	338838
0.528	352560
0.529	335117
0.53	329271
0.531	294693
0.532	274323
0.532	240680
0.533	189144
0.534	134051
0.535	114088
0.536	100368
0.537	78825
0.537	74712
0.538	54882
0.539	51205
0.54	51089
0.541	90942
0.542	123493
0.542	154606
0.543	153302
0.544	167609
0.545	175821
0.546	184829
0.547	196184
0.547	222703
0.548	248851
0.549	241558
0.55	237718
0.551	246044
0.552	282378
0.552	293682
0.553	319398
0.554	350369
0.555	377214
0.556	393764
0.557	410831
0.557	412662
0.558	442388
0.559	447332
0.56	421664
0.561	395381
0.562	374589
0.562	335112
0.563	307110
0.564	264659
0.565	208699
0.566	180037
0.567	125389
0.567	84125
0.568	69616
0.569	79851
0.57	73999
0.571	81954
0.572	66947
0.572	66412
0.573	83721
0.574	101474
0.575	122590
0.576	142105
0.577	151792
0.577	141471
0.578	138426
0.579	128269
0.58	135429
0.581	146405
0.582	157940
0.582	150784
0.583	149138
0.584	145504
0.585	149998
0.586	152572
0.587	144517
0.587	152114
0.588	165282
0.589	165372
0.59	155030
0.591	159072
0.592	160254
0.592	169576
0.593	159114
0.594	159506
0.595	191382
0.596	212076
0.597	215554
0.597	229742
0.598	253450
0.599	279318
0.6	319813
0.601	366950
0.602	435489
0.602	493672
0.603	516440
0.604	540829
0.605	579782
0.606	609132
0.607	627858
0.607	633063
0.608	613084
0.609	579175
0.61	528503
0.611	483717
0.612	456154
0.612	419437
0.613	389911
0.614	355589
0.615	320439
0.616	310041
0.617	312271
0.617	320052
0.618	353075
0.619	387320
0.62	413977
0.621	464302
0.622	496911
0.622	548686
0.623	626115
0.624	667840
0.625	716632
0.626	754933
0.627	790809
0.627	829699
0.628	872584
0.629	887772
0.63	904009
0.631	907223
0.632	874804
0.632	863177
0.633	831064
0.634	806447
0.635	743250
0.636	666904
0.637	613177
0.637	567753
0.638	523884
0.639	486320
0.64	471404
0.641	459046
0.642	472896
0.642	485708
0.643	514529
0.644	562489
0.645	582608
0.646	604982
0.647	637245
0.647	653295
0.648	656108
0.649	661456
0.65	638183
0.651	642314
0.652	668992
0.652	688281
0.653	697708
0.654	717550
0.655	747270
0.656	801569
0.657	870066
0.657	936856
0.658	1023305
0.659	1058397
0.66	1079931
0.661	1090283
0.662	1126978
0.662	1152440
0.663	1139553
0.664	1121517
0.665	1095743
0.666	1075628
0.667	1066945
0.667	1080293
0.668	1088289
0.669	1137100
0.67	1165333
0.671	1193171
0.672	1268420
0.672	1343824
0.673	1401798
0.674	1441229
0.675	1469139
0.676	1502655
0.677	1538988
0.677	1535496
0.678	1539550
0.679	1560698
0.68	1544384
0.681	1509292
0.682	1508729
0.682	1499509
0.683	1465779
0.684	1428703
0.685	1395416
0.686	1346855
0.687	1297176
0.687	1218809
0.688	1144445
0.689	1085579
0.69	1026784
0.691	995812
0.692	987678
0.692	1009014
0.693	1031774
0.694	1104101
0.695	1181721
0.696	1281654
0.697	1391878
0.697	1483498
0.698	1537752
0.699	1569999
0.7	1621152
0.701	1608015
0.702	1590979
0.702	1534357
0.703	1476085
0.704	1409070
0.705	1334919
0.706	1284856
0.707	1248450
0.707	1249569
0.708	1200260
0.709	1217715
0.71	1231802
0.711	1239292
0.712	1238312
0.712	1244155
0.713	1256881
0.714	1277518
0.715	1317143
0.716	1312742
0.717	1355479
0.717	1385999
0.718	1411949
0.719	1476668
0.72	1560539
0.721	1631036
0.722	1709238
0.722	1761065
0.723	1801175
0.724	1878262
0.725	1941049
0.726	1967801
0.727	2002692
0.727	2013869
0.728	2018693
0.729	2041873
0.73	2031229
0.731	2029176
0.732	2032735
0.732	2018965
0.733	1990739
0.734	1964185
0.735	1942850
0.736	1932959
0.737	1911991
0.737	1873346
0.738	1878959
0.739	1902260
0.74	1900222
0.741	1879699
0.742	1882535
0.742	1900709
0.743	1913006
0.744	1930808
0.745	1967698
0.746	2008051
0.747	2019041
0.747	1998856
0.748	1988609
0.749	2005462
0.75	2030187
0.751	2081208
0.752	2127498
0.752	2145211
0.753	2132377
0.754	2123077
0.755	2122783
0.756	2141050
0.757	2180303
0.757	2188773
0.758	2130946
0.759	2034032
0.76	1977450
0.761	1931507
0.762	1914407
0.762	1894264
0.763	1892121
0.764	1879493
0.765	1864373
0.766	1882906
0.767	1956859
0.767	2041317
0.768	2071991
0.769	2111108
0.77	2143907
0.771	2185777
0.772	2210038
0.772	2241970
0.773	2261975
0.774	2266549
0.775	2237671
0.776	2220547
0.777	2207431
0.777	2189286
0.778	2149695
0.779	2112385
0.78	2083349
0.781	2053650
0.782	2035606
0.782	2023904
0.783	2046305
0.784	2067044
0.785	2108281
0.786	2146660
0.787	2220929
0.787	2274149
0.788	2320192
0.789	2378034
0.79	2413793
0.791	2435963
0.792	2466143
0.792	2472086
0.793	2487305
0.794	2515224
0.795	2502916
0.796	2511081
0.797	2514551
0.797	2500037
0.798	2482709
0.799	2499328
0.8	2492288
0.801	2496736
0.802	2477627
0.802	2445126
0.803	2444952
0.804	2425651
0.805	2424083
0.806	2433068
0.807	2463237
0.807	2457253
0.808	2456994
0.809	2468095
0.81	2469274
0.811	2501402
0.812	2513772
0.812	2538702
0.813	2525350
0.814	2526097
0.815	2528130
0.816	2538271
0.817	2514700
0.817	2527087
0.818	2565251
0.819	2580238
0.82	2627006
0.821	2659972
0.822	2711420
0.822	2722885
0.823	2717343
0.824	2718915
0.825	2770041
0.826	2737060
0.827	2703223
0.827	2653106
0.828	2572116
0.829	2511412
0.83	2468902
0.831	2449709
0.832	2463088
0.832	2466327
0.833	2444619
0.834	2469578
0.835	2478290
0.836	2499590
0.837	2518349
0.837	2529725
0.838	2519356
0.839	2499895
0.84	2459591
0.841	2420165
0.842	2401627
0.842	2376239
0.843	2385402
0.844	2390625
0.845	2413389
0.846	2436488
0.847	2464355
0.847	2510362
0.848	2542888
0.849	2575190
0.85	2607245
0.851	2633706
0.852	2618813
0.852	2622500
0.853	2603358
0.854	2590022
0.855	2591906
0.856	2567325
0.857	2567488
0.857	2600992
0.858	2603505
0.859	2617719
0.86	2641697
0.861	2649589
0.862	2676660
0.862	2684011
0.863	2665871
0.864	2667259
0.865	2640586
0.866	2568195
0.867	2522854
0.867	2477602
0.868	2452751
0.869	2410824
0.87	2354059
0.871	2333318
0.872	2316767
0.872	2293945
0.873	2297591
0.874	2315388
0.875	2317844
0.876	2314516
0.877	2288611
0.877	2285103
0.878	2311510
0.879	2307426
0.88	2329417
0.881	2369660
0.882	2382092
0.882	2395967
0.883	2410930
0.884	2425262
0.885	2465721
0.886	2504520
0.887	2508330
0.887	2508844
0.888	2489023
0.889	2428712
0.89	2378497
0.891	2332230
0.892	2302746
0.892	2290832
0.893	2260717
0.894	2227674
0.895	2207584
0.896	2199989
0.897	2185983
0.897	2207231
0.898	2231374
0.899	2242417
0.9	2243930
0.901	2209513
0.902	2151559
0.902	2100360
0.903	2056020
0.904	2008146
0.905	1991224
0.906	1954912
0.907	1939569
0.907	1957975
0.908	1954600
0.909	1977030
0.91	2031836
0.911	2083283
0.912	2150315
0.912	2209688
0.913	2228203
0.914	2259977
0.915	2269690
0.916	2240901
0.917	2239083
0.917	2249589
0.918	2238141
0.919	2219543
0.92	2161701
0.921	2122425
0.922	2099820
0.922	2084549
0.923	2076068
0.924	2090150
0.925	2116533
0.926	2105765
0.927	2129176
0.927	2163000
0.928	2233043
0.929	2303365
0.93	2382325
0.931	2433696
0.932	2476781
0.932	2520345
0.933	2515679
0.934	2537057
0.935	2526821
0.936	2509509
0.937	2477225
0.937	2415118
0.938	2363768
0.939	2336798
0.94	2318703
0.941	2291504
0.942	2289380
0.942	2283631
0.943	2288932
0.944	2318965
0.945	2338012
0.946	2377291
0.947	2396637
0.947	2406628
0.948	2410365
0.949	2409796
0.95	2427844
0.951	2443518
0.952	2459171
0.952	2439248
0.953	2420343
0.954	2401890
0.955	2378039
0.956	2350217
0.957	2346548
0.957	2354758
0.958	2347637
0.959	2321537
0.96	2312490
0.961	2298968
0.962	2301655
0.962	2312518
0.963	2333336
0.964	2355469
0.965	2354272
0.966	2347234
0.967	2337283
0.967	2371119
0.968	2375095
0.969	2413653
0.97	2446948
0.971	2464228
0.972	2496543
0.972	2549388
0.973	2612260
0.974	2658446
0.975	2712939
0.976	2739005
0.977	2784102
0.977	2815940
0.978	2828674
0.979	2884706
0.98	2914319
0.981	2922850
0.982	2902872
0.982	2913097
0.983	2936847
0.984	2964447
0.985	2986980
0.986	2998003
0.987	3030587
0.987	3016146
0.988	3016189
0.989	3004260
0.99	3016515
0.991	3027545
0.992	3007358
0.992	2983004
0.993	2946580
0.994	2937550
0.995	2933072
0.996	2916846
0.997	2890625
0.997	2909415
0.998	2920192
0.999	2924863
1	2930644
1.001	2948057
1.002	2991943
1.002	3011828
1.003	3045742
1.004	3128534
1.005	3239566
1.006	3309000
1.007	3393297
1.007	3460024
1.008	3567577
1.009	3660394
1.01	3731804
1.011	3799120
1.012	3822307
1.012	3822752
1.013	3789294
1.014	3777009
1.015	3759748
1.016	3781172
1.017	3748971
1.018	3737328
1.018	3749771
1.019	3784755
1.02	3841968
1.021	3903184
1.022	3973945
1.023	4025001
1.023	4063061
1.024	4059832
1.025	4097103
1.026	4120093
1.027	4122752
1.028	4109616
1.028	4100136
1.029	4068766
1.03	4079432
1.031	4100344
1.032	4138788
1.033	4188602
1.033	4211957
1.034	4236871
1.035	4270241
1.036	4303710
1.037	4320860
1.038	4352580
1.038	4319339
1.039	4306865
1.04	4285957
1.041	4270595
1.042	4269478
1.043	4281910
1.043	4276649
1.044	4267939
1.045	4274080
1.046	4292168
1.047	4330142
1.048	4333459
1.048	4330464
1.049	4326951
1.05	4340484
1.051	4313599
1.052	4298681
1.053	4297871
1.053	4302301
1.054	4289493
1.055	4283734
1.056	4305229
1.057	4329265
1.058	4375573
1.058	4375357
1.059	4419635
1.06	4461152
1.061	4490243
1.062	4497140
1.063	4520221
1.063	4549965
1.064	4558130
1.065	4569087
1.066	4534546
1.067	4541044
1.068	4520279
1.068	4517335
1.069	4512081
1.07	4523122
1.071	4507889
1.072	4479339
1.073	4441068
1.073	4411879
1.074	4389929
1.075	4342854
1.076	4311991
1.077	4253658
1.078	4202836
1.078	4150931
1.079	4106202
1.08	4061327
1.081	4046925
1.082	4010730
1.083	3993536
1.083	3987128
1.084	3960639
1.085	3940432
1.086	3917256
1.087	3882212
1.088	3850892
1.088	3824111
1.089	3783046
1.09	3759827
1.091	3722042
1.092	3680108
1.093	3641896
1.093	3608323
1.094	3580138
1.095	3564391
1.096	3546396
1.097	3535485
1.098	3511340
1.098	3480452
1.099	3468055
1.1	3455992
1.101	3478410
1.102	3490248
1.103	3505846
1.103	3507941
1.104	3532723
1.105	3543097
1.106	3573020
1.107	3607524
1.108	3622426
1.108	3654441
1.109	3630136
1.11	3644292
1.111	3646017
1.112	3674228
1.113	3670554
1.113	3700895
1.114	3730313
1.115	3752258
1.116	3806556
1.117	3852785
1.118	3949022
1.118	4015820
1.119	4085449
1.12	4136506
1.121	4227934
1.122	4264500
1.123	4298249
1.123	4362169
1.124	4416428
1.125	4445707
1.126	4455752
1.127	4483863
1.128	4505909
1.128	4549379
1.129	4565831
1.13	4621508
1.131	4683335
1.132	4696690
1.133	4701340
1.133	4736622
1.134	4786558
1.135	4803768
1.136	4820400
1.137	4810382
1.138	4792561
1.138	4763763
1.139	4718862
1.14	4688202
1.141	4634486
1.142	4554160
1.143	4433794
1.143	4339760
1.144	4253563
1.145	4172071
1.146	4100267
1.147	4042806
1.148	3999421
1.148	3967519
1.149	3954784
1.15	3956627
1.151	3989052
1.152	4001843
1.153	4025396
1.153	4033358
1.154	4042555
1.155	4021318
1.156	4000116
1.157	3997408
1.158	3986667
1.158	3969446
1.159	3949058
1.16	3932198
1.161	3912741
1.162	3907882
1.163	3920435
1.163	3949034
1.164	3981122
1.165	3981712
1.166	4001261
1.167	4064639
1.168	4123835
1.168	4197165
1.169	4266890
1.17	4350917
1.171	4406754
1.172	4461552
1.173	4502085
1.173	4547882
1.174	4599671
1.175	4580750
1.176	4560801
1.177	4544706
1.178	4517033
1.178	4494574
1.179	4489113
1.18	4506537
1.181	4531145
1.182	4563624
1.183	4567372
1.183	4616814
1.184	4680527
1.185	4722712
1.186	4777224
1.187	4803121
1.188	4837206
1.188	4832946
1.189	4846903
1.19	4854570
1.191	4860980
1.192	4850733
1.193	4838318
1.193	4846331
1.194	4858339
1.195	4899946
1.196	4910897
1.197	4946778
1.198	4982190
1.198	5015144
1.199	5083323
1.2	5160249
1.201	5235656
1.202	5310655
1.203	5386087
1.203	5443332
1.204	5524059
1.205	5619619
1.206	5671680
1.207	5762629
1.208	5833404
1.208	5899251
1.209	5964758
1.21	6018600
1.211	6060572
1.212	6113016
1.213	6159985
1.213	6168429
1.214	6200535
1.215	6192835
1.216	6197356
1.217	6221847
1.218	6230472
1.218	6245383
1.219	6262824
1.22	6264182
1.221	6288367
1.222	6336634
1.223	6396688
1.223	6465756
1.224	6507821
1.225	6531840
1.226	6570021
1.227	6603705
1.228	6640303
1.228	6716585
1.229	6739904
1.23	6788756
1.231	6827789
1.232	6891133
1.233	6984800
1.233	7059181
1.234	7146598
1.235	7256163
1.236	7377746
1.237	7462597
1.238	7586499
1.238	7660955
1.239	7731167
1.24	7765458
1.241	7800481
1.242	7878963
1.243	7934002
1.243	7976465
1.244	7986433
1.245	7996417
1.246	7999742
1.247	8009427
1.248	8050957
1.248	8086138
1.249	8100021
1.25	8078044
1.251	8058401
1.252	8008343
1.253	7985750
1.253	7964913
1.254	7941079
1.255	7931568
1.256	7874669
1.257	7826340
1.258	7781061
1.258	7744640
1.259	7706938
1.26	7694235
1.261	7696191
1.262	7695616
1.263	7709103
1.263	7720899
1.264	7761789
1.265	7814502
1.266	7856541
1.267	7915028
1.268	7968524
1.268	8036286
1.269	8068097
1.27	8100865
1.271	8126459
1.272	8155104
1.273	8155453
1.273	8152606
1.274	8145029
1.275	8126080
1.276	8135823
1.277	8119337
1.278	8104618
1.278	8103617
1.279	8076119
1.28	8040018
1.281	8021214
1.282	8000101
1.283	8016176
1.283	8009065
1.284	7988284
1.285	7962324
1.286	7967179
1.287	7962809
1.288	7974514
1.288	7997464
1.289	8030084
1.29	8064196
1.291	8074229
1.292	8124575
1.293	8161441
1.293	8213869
1.294	8237139
1.295	8259101
1.296	8275852
1.297	8294567
1.298	8294885
1.298	8307349
1.299	8329485
1.3	8324688
1.301	8306587
1.302	8292199
1.303	8285247
1.303	8276294
1.304	8280888
1.305	8248888
1.306	8235331
1.307	8205131
1.308	8146977
1.308	8090794
1.309	8067777
1.31	8033499
1.311	7992115
1.312	7945748
1.313	7890865
1.313	7859080
1.314	7811307
1.315	7767427
1.316	7747462
1.317	7727532
1.318	7686788
1.318	7653998
1.319	7617743
1.32	7602105
1.321	7591477
1.322	7579226
1.323	7576017
1.323	7559286
1.324	7543209
1.325	7516785
1.326	7516405
1.327	7531907
1.328	7551849
1.328	7566287
1.329	7563690
1.33	7572301
1.331	7596203
1.332	7616341
1.333	7642605
1.333	7683230
1.334	7699377
1.335	7674206
1.336	7682177
1.337	7660459
1.338	7657315
1.338	7646379
1.339	7598077
1.34	7567296
1.341	7519007
1.342	7493246
1.343	7470973
1.343	7465381
1.344	7433180
1.345	7419383
1.346	7430974
1.347	7453822
1.348	7504528
1.348	7569372
1.349	7638304
1.35	7671959
1.351	7724692
1.352	7798733
1.353	7862921
1.353	7947264
1.354	7992776
1.355	8006811
1.356	8036291
1.357	8060825
1.358	8100233
1.358	8160088
1.359	8182099
1.36	8194773
1.361	8220055
1.362	8255578
1.363	8294920
1.363	8362798
1.364	8408864
1.365	8428279
1.366	8440585
1.367	8431197
1.368	8452832
1.368	8471507
1.369	8511445
1.37	8487737
1.371	8460715
1.372	8440827
1.373	8397460
1.373	8383737
1.374	8365065
1.375	8371988
1.376	8361381
1.377	8343976
1.378	8288389
1.378	8283530
1.379	8287060
1.38	8274502
1.381	8292604
1.382	8309278
1.383	8323074
1.383	8347559
1.384	8401636
1.385	8459798
1.386	8532105
1.387	8599638
1.388	8669009
1.388	8755745
1.389	8829327
1.39	8889846
1.391	8949572
1.392	8965639
1.393	8973777
1.393	8983222
1.394	8993103
1.395	9000376
1.396	9017639
1.397	8998692
1.398	9000350
1.398	9000241
1.399	9026285
1.4	9081364
1.401	9105250
1.402	9135424
1.403	9183827
1.403	9201611
1.404	9225336
1.405	9278701
1.406	9309829
1.407	9350869
1.408	9351882
1.408	9352091
1.409	9394010
1.41	9407652
1.411	9389904
1.412	9404373
1.413	9406559
1.413	9399679
1.414	9399394
1.415	9383980
1.416	9406287
1.417	9417593
1.418	9378487
1.418	9389797
1.419	9409108
1.42	9438096
1.421	9444150
1.422	9471179
1.423	9482623
1.423	9526520
1.424	9539015
1.425	9552183
1.426	9600544
1.427	9601282
1.428	9617444
1.428	9611834
1.429	9613182
1.43	9589626
1.431	9584865
1.432	9539032
1.433	9517013
1.433	9496303
1.434	9466502
1.435	9451256
1.436	9424721
1.437	9409363
1.438	9412539
1.438	9404898
1.439	9424463
1.44	9456060
1.441	9474835
1.442	9500180
1.443	9525697
1.443	9601568
1.444	9672811
1.445	9731955
1.446	9810684
1.447	9899980
1.448	9938046
1.448	10008317
1.449	10084961
1.45	10160751
1.451	10243667
1.452	10240713
1.453	10262214
1.453	10303209
1.454	10294105
1.455	10297883
1.456	10328054
1.457	10297314
1.458	10284364
1.458	10266613
1.459	10232232
1.46	10275292
1.461	10299959
1.462	10314641
1.463	10337261
1.463	10381822
1.464	10432452
1.465	10580859
1.466	10680447
1.467	10809707
1.468	10973330
1.468	11074350
1.469	11160697
1.47	11251307
1.471	11408357
1.472	11526599
1.473	11643660
1.473	11692632
1.474	11808338
1.475	11901046
1.476	11983260
1.477	12103235
1.478	12271030
1.478	12450565
1.479	12556931
1.48	12684278
1.481	12792447
1.482	12883333
1.483	12927082
1.483	12948945
1.484	12956683
1.485	12951722
1.486	12888716
1.487	12786791
1.488	12713819
1.488	12619018
1.489	12556659
1.49	12511877
1.491	12466279
1.492	12475711
1.493	12467132
1.493	12463909
1.494	12503532
1.495	12576127
1.496	12652773
1.497	12743894
1.498	12789321
1.498	12852745
1.499	12909349
1.5	12891300
1.501	12922118
1.502	12952559
1.503	12974215
1.503	12983949
1.504	12967903
1.505	12950085
1.506	12986188
1.507	13004557
1.508	13096989
1.508	13253438
1.509	13372619
1.51	13494097
1.511	13599278
1.512	13710965
1.513	13845466
1.513	13988850
1.514	14100617
1.515	14232177
1.516	14274153
1.517	14304393
1.518	14355545
1.518	14426276
1.519	14532142
1.52	14609078
1.521	14724092
1.522	14835345
1.523	14957071
1.523	15075804
1.524	15259892
1.525	15435202
1.526	15581678
1.527	15695968
1.528	15787294
1.528	15942118
1.529	16044953
1.53	16150876
1.531	16248238
1.532	16361882
1.533	16475987
1.533	16593243
1.534	16779768
1.535	16978700
1.536	17233478
1.537	17466218
1.538	17735326
1.538	18059942
1.539	18425878
1.54	18774940
1.541	19082284
1.542	19416330
1.543	19735558
1.543	20081382
1.544	20354852
1.545	20631990
1.546	20903984
1.547	21105536
1.548	21290570
1.548	21494094
1.549	21699380
1.55	21887148
1.551	22029694
1.552	22156464
1.553	22323830
1.553	22474840
1.554	22585450
1.555	22688730
1.556	22776526
1.557	22829952
1.558	22891512
1.558	22926826
1.559	22949432
1.56	22960520
1.561	22902214
1.562	22851468
1.563	22810562
1.563	22824038
1.564	22788630
1.565	22768488
1.566	22752742
1.567	22713644
1.568	22704318
1.568	22671472
1.569	22682812
1.57	22659318
1.571	22672200
1.572	22549976
1.573	22448132
1.573	22327604
1.574	22204612
1.575	22113012
1.576	22000342
1.577	21877946
1.578	21752146
1.578	21631528
1.579	21430868
1.58	21341840
1.581	21269720
1.582	21151462
1.583	20978838
1.583	20802554
1.584	20617928
1.585	20448194
1.586	20264166
1.587	20052514
1.588	19892074
1.588	19713752
1.589	19515988
1.59	19377518
1.591	19280392
1.592	19163720
1.593	19061892
1.593	18958552
1.594	18827208
1.595	18751786
1.596	18638688
1.597	18485432
1.598	18320350
1.598	18146030
1.599	17961828
1.6	17785152
1.601	17579628
1.602	17387156
1.603	17250572
1.603	17073216
1.604	16954392
1.605	16863474
1.606	16836548
1.607	16777424
1.608	16732186
1.608	16682446
1.609	16668901
1.61	16645403
1.611	16587660
1.612	16582784
1.613	16523253
1.613	16473888
1.614	16363056
1.615	16304516
1.616	16223841
1.617	16183733
1.618	16123673
1.618	16079677
1.619	16065020
1.62	16008756
1.621	15976583
1.622	15946721
1.623	15939263
1.623	15894137
1.624	15899250
1.625	15880915
1.626	15874326
1.627	15853241
1.628	15800451
1.628	15767693
1.629	15732784
1.63	15697094
1.631	15699029
1.632	15718050
1.633	15716533
1.633	15699708
1.634	15694227
1.635	15698846
1.636	15725595
1.637	15739151
1.638	15775884
1.638	15841480
1.639	15851570
1.64	15857011
1.641	15888240
1.642	15934650
1.643	15970395
1.643	15972544
1.644	15993393
1.645	16008079
1.646	15990884
1.647	15917380
1.648	15843066
1.648	15810781
1.649	15743507
1.65	15691935
1.651	15653358
1.652	15656749
1.653	15629571
1.653	15624375
1.654	15651681
1.655	15681098
1.656	15748958
1.657	15778363
1.658	15784917
1.658	15779528
1.659	15757944
1.66	15730761
1.661	15733038
1.662	15718700
1.663	15697438
1.663	15724019
1.664	15770656
1.665	15807203
1.666	15869731
[truncated: 4,001 more rows]

## Sheet: EIC 656.3
0.003	39872
0.011	8640
0.018	10752
0.025	1344
0.032	2368
0.039	10816
0.046	16896
0.053	0
0.06	2688
0.067	10752
0.074	5312
0.081	4160
0.088	0
0.095	1600
0.103	7104
0.11	111360
0.117	4864
0.124	6592
0.131	18240
0.138	2944
0.145	7168
0.152	0
0.159	14976
0.166	4992
0.173	3264
0.18	8192
0.188	6272
0.195	7296
0.202	145152
0.209	5376
0.216	11648
0.223	1152
0.23	3200
0.237	149376
0.244	52160
0.251	2880
0.258	5760
0.265	1344
0.273	15104
0.28	4480
0.287	0
0.294	2880
0.301	6144
0.308	74048
0.315	2880
0.322	1984
0.329	6784
0.336	7488
0.343	16128
0.351	66624
0.358	54720
0.365	8064
0.372	1024
0.379	4672
0.386	5440
0.393	8768
0.4	9792
0.407	8384
0.414	15552
0.421	7296
0.428	11392
0.436	14720
0.443	2240
0.45	15552
0.457	4224
0.464	0
0.471	0
0.478	16000
0.485	4736
0.492	10368
0.499	9984
0.506	4480
0.513	3776
0.521	8384
0.528	3584
0.535	4096
0.542	2880
0.549	18688
0.556	4544
0.563	15232
0.57	10048
0.577	4288
0.584	6848
0.591	5376
0.598	3008
0.605	5824
0.613	4736
0.62	3200
0.627	4864
0.634	3584
0.641	11648
0.648	2176
0.655	3520
0.662	13120
0.669	5440
0.676	10816
0.683	3712
0.691	6336
0.698	3904
0.705	8640
0.712	1792
0.719	5632
0.726	7424
0.733	16128
0.74	3200
0.747	4992
0.754	53056
0.761	16064
0.768	4480
0.775	2432
0.783	3392
0.79	8960
0.797	2240
0.804	3840
0.811	0
0.818	10048
0.825	60160
0.832	4736
0.839	9792
0.846	9984
0.853	3968
0.861	3648
0.868	8064
0.875	6592
0.882	9216
0.889	4864
0.896	4224
0.903	11840
0.91	6016
0.917	6720
0.924	7424
0.931	2560
0.938	3136
0.946	9280
0.953	11392
0.96	2624
0.967	0
0.974	8576
0.981	4096
0.988	15104
0.995	5952
1.002	3840
1.009	3648
1.016	5440
1.023	2304
1.031	17728
1.038	7808
1.045	15552
1.052	27264
1.059	6528
1.066	9408
1.073	105664
1.08	3008
1.087	8832
1.094	233408
1.101	3136
1.108	0
1.115	37952
1.123	9344
1.13	4736
1.137	3392
1.144	0
1.151	12992
1.158	0
1.165	10752
1.172	0
1.179	4032
1.186	4736
1.193	6464
1.2	10496
1.208	9088
1.215	6528
1.222	10816
1.229	6016
1.236	266944
1.243	5120
1.25	109824
1.257	67520
1.264	7040
1.271	4480
1.278	8384
1.286	6528
1.293	1472
1.3	7168
1.307	6336
1.314	115008
1.321	145344
1.328	4288
1.335	85760
1.342	5504
1.349	1856
1.356	4032
1.363	63808
1.37	0
1.378	66816
1.385	8064
1.392	14784
1.399	124288
1.406	90112
1.413	97600
1.42	9344
1.427	4736
1.434	6592
1.441	4160
1.448	44544
1.455	107392
1.462	1792
1.469	6912
1.477	85632
1.484	17344
1.491	5568
1.498	8192
1.505	147264
1.512	1823232
1.519	2809280
1.526	6303872
1.533	16021696
1.54	28833088
1.547	50984832
1.555	61003776
1.562	76292608
1.569	76678592
1.576	65850048
1.583	86866112
1.59	78323520
1.597	77209920
1.604	83210240
1.611	78263104
1.618	67069120
1.625	61014848
1.632	39681600
1.64	54268928
1.647	37715712
1.654	31741888
1.661	23869312
1.668	23967744
1.675	14707648
1.682	12309952
1.689	8157504
1.696	6992704
1.703	5529536
1.71	4559488
1.717	4033856
1.725	2934464
1.732	2448768
1.739	2063424
1.746	951744
1.753	1043136
1.76	668992
1.767	1326208
1.774	724800
1.781	1236352
1.788	219264
1.795	461824
1.803	540224
1.81	633024
1.817	307264
1.824	174912
1.831	395904
1.838	564096
1.845	672896
1.852	299712
1.859	716224
1.866	619264
1.873	723648
1.88	296320
1.888	459456
1.895	219968
1.902	218432
1.909	443072
1.916	145600
1.923	322240
1.93	37760
1.937	183296
1.944	168448
1.951	166144
1.958	179712
1.965	0
1.972	37632
1.98	220416
1.987	398592
1.994	87296
2.001	185344
2.008	158592
2.015	132288
2.022	151296
2.029	95680
2.036	42048
2.043	174080
2.05	68800
2.058	53056
2.065	16576
2.072	64832
2.079	277888
2.086	41984
2.093	0
2.1	173440
2.107	156032
2.114	318016
2.121	33664
2.128	315776
2.135	6976
2.143	49920
2.15	372416
2.157	18240
2.164	88192
2.171	54720
2.178	8704
2.185	167744
2.192	45184
2.199	36672
2.206	144064
2.213	92480
2.22	65536
2.228	2368
2.235	69888
2.242	0
2.249	7360
2.256	37056
2.263	237952
2.27	39040
2.277	46016
2.284	1408
2.291	0
2.298	240448
2.305	10240
2.313	134016
2.32	212160
2.327	57600
2.334	50176
2.341	1472
2.348	16000
2.355	3776
2.362	92288
2.369	267200
2.376	57216
2.383	5504
2.391	149952
2.398	28096
2.405	0
2.412	17920
2.419	199488
2.426	58688
2.433	1920
2.44	25600
2.447	8768
2.454	2112
2.461	61056
2.468	59584
2.475	10752
2.483	68800
2.49	193984
2.497	107904
2.504	35200
2.511	16448
2.518	0
2.525	36224
2.532	61632
2.539	8512
2.546	5312
2.553	3776
2.56	7616
2.567	122112
2.575	1664
2.582	114112
2.589	262848
2.596	60736
2.603	43072
2.61	77248
2.617	0
2.624	0
2.631	3584
2.638	28864
2.645	109504
2.652	97408
2.66	3008
2.667	10240
2.674	2112
2.681	12800
2.688	64256
2.695	82816
2.702	3072
2.709	1920
2.716	16192
2.723	0
2.73	56960
2.737	40192
2.745	4416
2.752	2368
2.759	10112
2.766	49152
2.773	124160
2.78	16704
2.787	40320
2.794	36992
2.801	257024
2.808	35008
2.815	57344
2.822	6912
2.83	195776
2.837	0
2.844	42560
2.851	92352
2.858	177792
2.865	174400
2.872	22336
2.879	80064
2.886	96576
2.893	70592
2.9	155584
2.907	335808
2.915	4864
2.922	278208
2.929	40704
2.936	70208
2.943	6144
2.95	444608
2.957	6272
2.964	13760
2.971	5248
2.978	98496
2.985	0
2.992	23424
2.999	134528
3.007	36864
3.014	2624
3.021	8640
3.028	99968
3.035	68800
3.042	22208
3.049	3584
3.056	14016
3.063	5760
3.07	65600
3.077	0
3.084	171904
3.091	100992
3.099	75584
3.106	5504
3.113	95936
3.12	5952
3.127	12992
3.134	44160
3.141	94016
3.148	26368
3.155	0
3.162	47296
3.169	30848
3.177	19264
3.184	3584
3.191	119168
3.198	39424
3.205	3520
3.212	4352
3.219	131840
3.226	12416
3.233	48192
3.24	40576
3.247	108864
3.254	72192
3.261	59584
3.269	11136
3.276	5440
3.283	15424
3.29	57920
3.297	2560
3.304	6144
3.311	60992
3.318	63680
3.325	33856
3.332	3584
3.339	57984
3.347	66048
3.354	12352
3.361	45824
3.368	99520
3.375	9536
3.382	29568
3.389	61952
3.396	36096
3.403	54080
3.41	42624
3.417	1472
3.424	5952
3.432	83392
3.439	2304
3.446	28032
3.453	21696
3.46	3264
3.467	18240
3.474	126464
3.481	1920
3.488	13248
3.495	25728
3.502	28800
3.509	3840
3.517	3008
3.524	55360
3.531	4736
3.538	2880
3.545	4544
3.552	3584
3.559	1984
3.566	28608
3.573	0
3.58	10880
3.587	11392
3.595	32256
3.602	5440
3.609	6528
3.616	8384
3.623	11200
3.63	10496
3.637	5056
3.644	1408
3.651	2112
3.658	4800
3.665	11264
3.672	5824
3.68	54656
3.687	40768
3.694	7104
3.701	34560
3.708	13824
3.715	4096
3.722	7744
3.729	0
3.736	3712
3.743	6400
3.75	0
3.758	4608
3.765	60928
3.772	45632
3.779	4480
3.786	78976
3.793	0
3.8	2944
3.807	7552
3.814	8832
3.821	31104
3.828	10432
3.835	9088
3.843	3520
3.85	8576
3.857	2624
3.864	1664
3.871	8512
3.878	7488
3.885	0
3.892	12160
3.899	6464
3.906	9344
3.913	7232
3.92	18176
3.928	10816
3.935	4992
3.942	2816
3.949	7040
3.956	5760
3.963	7104
3.97	1600
3.977	5376
3.984	39232
3.991	25920
3.998	35968
4.005	14336
4.012	2624
4.02	5696
4.027	10816
4.034	3904
4.041	9792
4.048	3840
4.055	2112
4.062	11840
4.069	42688
4.076	11136
4.083	17728
4.09	3584
4.097	3072
4.105	4672
4.112	2496
4.119	1408
4.126	2752
4.133	53440
4.14	4288
4.147	10368
4.154	5824
4.161	3520
4.168	1408
4.175	9920
4.182	36864
4.189	6464
4.197	12480
4.204	3904
4.211	15488
4.218	68224
4.225	0
4.232	2816
4.239	4864
4.246	8768
4.253	5376
4.26	16512
4.267	3456
4.274	7872
4.282	7488
4.289	1280
4.296	8576
4.303	9664
4.31	33664
4.317	5632
4.324	1536
4.331	42944
4.338	39488
4.345	6912
4.352	6912
4.359	13440
4.367	19968
4.374	6912
4.381	6656
4.388	9024
4.395	6144
4.402	1408
4.409	15296
4.416	10496
4.423	7744
4.43	9024
4.437	8640
4.444	3712
4.452	0
4.459	6976
4.466	1152
4.473	6848
4.48	4160
4.487	10560
4.494	1280
4.501	3648
4.508	41216
4.515	70336
4.522	43968
4.53	12096
4.537	1472
4.544	66432
4.551	4032
4.558	6592
4.565	7360
4.572	6720
4.579	10304
4.586	3328
4.593	3840
4.6	0
4.607	11392
4.615	1856
4.622	6848
4.629	5440
4.636	6080
4.643	0
4.65	0
4.657	3392
4.664	8640
4.671	5504
4.678	1728
4.685	13952
4.692	12480
4.7	10752
4.707	4288
4.714	7680
4.721	5376
4.728	6784
4.735	10944
4.742	13056
4.749	5632
4.756	3264
4.763	0
4.77	8064
4.777	5056
4.784	12224
4.792	8256
4.799	5312
4.806	14016
4.813	7296
4.82	1216
4.827	5120
4.834	1728
4.841	2304
4.848	2560
4.855	5888
4.862	1600
4.869	5120
4.877	6784
4.884	10240
4.891	10176
4.898	2560
4.905	3776
4.912	5696
4.919	2880
4.926	6976
4.933	1472
4.94	9408
4.947	19136
4.954	14016
4.962	3264
4.969	2816
4.976	3136
4.983	0
4.99	4480
4.997	1920

## Sheet: EIC 674.3
0.003	4352
0.011	3264
0.018	2752
0.025	3008
0.032	5696
0.039	1856
0.046	4160
0.053	12736
0.06	8384
0.067	12544
0.074	7616
0.081	6848
0.088	5184
0.095	7808
0.103	3520
0.11	17152
0.117	8640
0.124	13376
0.131	0
0.138	3648
0.145	2496
0.152	5248
0.159	2560
0.166	7360
0.173	6464
0.18	4096
0.188	11520
0.195	1728
0.202	6016
0.209	4672
0.216	7360
0.223	3200
0.23	9728
0.237	12480
0.244	0
0.251	3392
0.258	7488
0.265	3712
0.273	8576
0.28	2688
0.287	16320
0.294	14400
0.301	4416
0.308	5632
0.315	5696
0.322	3520
0.329	8384
0.336	8896
0.343	7360
0.351	4736
0.358	4480
0.365	4800
0.372	5696
0.379	18112
0.386	8704
0.393	10752
0.4	0
0.407	4480
0.414	7168
0.421	3008
0.428	1728
0.436	2240
0.443	12544
0.45	4608
0.457	3712
0.464	0
0.471	11712
0.478	4480
0.485	4864
0.492	11328
0.499	0
0.506	3392
0.513	15552
0.521	3648
0.528	2432
0.535	3584
0.542	10560
0.549	17024
0.556	26496
0.563	5504
0.57	2368
0.577	5824
0.584	12864
0.591	10112
0.598	10112
0.605	11904
0.613	8384
0.62	4672
0.627	21696
0.634	4544
0.641	3712
0.648	1664
0.655	8064
0.662	2176
0.669	12800
0.676	6912
0.683	2688
0.691	10240
0.698	2368
0.705	7680
0.712	2752
0.719	20096
0.726	0
0.733	8768
0.74	3328
0.747	2240
0.754	7424
0.761	13952
0.768	8768
0.775	17856
0.783	3264
0.79	2752
0.797	9408
0.804	1600
0.811	15104
0.818	11328
0.825	16000
0.832	2816
0.839	4672
0.846	10752
0.853	5632
0.861	5440
0.868	12992
0.875	12416
0.882	1472
0.889	7552
0.896	3392
0.903	15040
0.91	2176
0.917	9280
0.924	7104
0.931	14656
0.938	2688
0.946	5760
0.953	13888
0.96	18304
0.967	18944
0.974	9984
0.981	3904
0.988	8960
0.995	3200
1.002	4736
1.009	5952
1.016	13760
1.023	13888
1.031	13504
1.038	3904
1.045	6528
1.052	11584
1.059	109440
1.066	3264
1.073	2176
1.08	4928
1.087	16640
1.094	6720
1.101	0
1.108	33664
1.115	12096
1.123	7232
1.13	6208
1.137	4416
1.144	2624
1.151	1344
1.158	6656
1.165	7616
1.172	2048
1.179	8640
1.186	11584
1.193	4800
1.2	4608
1.208	8192
1.215	3968
1.222	0
1.229	12736
1.236	5440
1.243	64384
1.25	0
1.257	0
1.264	232384
1.271	444736
1.278	748672
1.286	648960
1.293	449600
1.3	607424
1.307	277568
1.314	386944
1.321	111744
1.328	311744
1.335	108224
1.342	0
1.349	102720
1.356	0
1.363	47680
1.37	51584
1.378	1472
1.385	6080
1.392	47616
1.399	4352
1.406	1536
1.413	3648
1.42	5952
1.427	69248
1.434	63360
1.441	5952
1.448	0
1.455	82816
1.462	3392
1.469	7104
1.477	226240
1.484	102912
1.491	38080
1.498	27072
1.505	4480
1.512	128384
1.519	2240
1.526	1984
1.533	4736
1.54	11136
1.547	8320
1.555	10816
1.562	14400
1.569	72000
1.576	4800
1.583	3200
1.59	11072
1.597	13568
1.604	5184
1.611	112640
1.618	608832
1.625	1234496
1.632	1331712
1.64	2883200
1.647	4974208
1.654	6428864
1.661	3421440
1.668	6057536
1.675	8244928
1.682	7538944
1.689	0
1.696	2624832
1.703	1461120
1.71	1688832
1.717	2227072
1.725	780544
1.732	1234944
1.739	760192
1.746	391680
1.753	652736
1.76	598464
1.767	48704
1.774	215104
1.781	302912
1.788	285696
1.795	175552
1.803	299392
1.81	339456
1.817	0
1.824	5312
1.831	140800
1.838	111168
1.845	0
1.852	5504
1.859	475648
1.866	218880
1.873	98176
1.88	173376
1.888	7808
1.895	2176
1.902	48576
1.909	170112
1.916	5120
1.923	7488
1.93	4096
1.937	5568
1.944	1216
1.951	0
1.958	7360
1.965	11456
1.972	14848
1.98	11648
1.987	11008
1.994	5696
2.001	2240
2.008	4800
2.015	225536
2.022	10880
2.029	9280
2.036	4992
2.043	19904
2.05	2752
2.058	3968
2.065	3840
2.072	161920
2.079	1856
2.086	48704
2.093	88768
2.1	68032
2.107	16384
2.114	4032
2.121	51584
2.128	3264
2.135	91072
2.143	42752
2.15	76416
2.157	0
2.164	103232
2.171	46016
2.178	62016
2.185	17984
2.192	0
2.199	10176
2.206	27008
2.213	96512
2.22	100288
2.228	20736
2.235	7360
2.242	0
2.249	25024
2.256	24832
2.263	5696
2.27	23936
2.277	23296
2.284	30720
2.291	21568
2.298	9792
2.305	6208
2.313	25088
2.32	8320
2.327	54848
2.334	2176
2.341	9024
2.348	0
2.355	7232
2.362	5760
2.369	0
2.376	7104
2.383	8256
2.391	59136
2.398	10368
2.405	6528
2.412	7040
2.419	7488
2.426	14912
2.433	18432
2.44	1728
2.447	93120
2.454	10752
2.461	22848
2.468	0
2.475	0
2.483	9472
2.49	2688
2.497	43008
2.504	0
2.511	12096
2.518	5056
2.525	61056
2.532	8064
2.539	3520
2.546	2432
2.553	73088
2.56	35712
2.567	155968
2.575	101248
2.582	264256
2.589	149696
2.596	233408
2.603	88832
2.61	144128
2.617	113536
2.624	92032
2.631	47808
2.638	54144
2.645	6336
2.652	127040
2.66	44608
2.667	51712
2.674	4928
2.681	3840
2.688	6080
2.695	2496
2.702	17792
2.709	4608
2.716	12288
2.723	6080
2.73	0
2.737	7680
2.745	39552
2.752	10496
2.759	67328
2.766	4864
2.773	65728
2.78	42944
2.787	8768
2.794	72832
2.801	14336
2.808	138304
2.815	47552
2.822	23552
2.83	61248
2.837	16064
2.844	28544
2.851	47552
2.858	12800
2.865	23168
2.872	46336
2.879	2048
2.886	6720
2.893	66368
2.9	31552
2.907	37248
2.915	2048
2.922	52864
2.929	82368
2.936	111488
2.943	9664
2.95	68544
2.957	2688
2.964	5952
2.971	45120
2.978	7488
2.985	13696
2.992	133120
2.999	16448
3.007	6272
3.014	36864
3.021	5824
3.028	5568
3.035	22080
3.042	285568
3.049	2880
3.056	87104
3.063	5120
3.07	2496
3.077	3904
3.084	44352
3.091	67264
3.099	19776
3.106	118848
3.113	8192
3.12	2560
3.127	31296
3.134	4032
3.141	0
3.148	5312
3.155	8704
3.162	131712
3.169	1408
3.177	23744
3.184	7552
3.191	89472
3.198	241728
3.205	5248
3.212	32704
3.219	34304
3.226	172800
3.233	13888
3.24	105344
3.247	104000
3.254	67904
3.261	6080
3.269	8512
3.276	142976
3.283	107136
3.29	43200
3.297	4096
3.304	205888
3.311	98048
3.318	6144
3.325	42944
3.332	145024
3.339	90944
3.347	93760
3.354	13504
3.361	1280
3.368	87232
3.375	41280
3.382	4800
3.389	86144
3.396	105984
3.403	80256
3.41	17408
3.417	0
3.424	40768
3.432	28928
3.439	9536
3.446	49984
3.453	2240
3.46	43840
3.467	39680
3.474	10176
3.481	0
3.488	9856
3.495	2752
3.502	22208
3.509	13376
3.517	6016
3.524	9728
3.531	3776
3.538	12736
3.545	2944
3.552	2816
3.559	2176
3.566	5760
3.573	10176
3.58	0
3.587	11136
3.595	36544
3.602	13760
3.609	37120
3.616	12672
3.623	1024
3.63	6336
3.637	4480
3.644	2432
3.651	6592
3.658	9984
3.665	3776
3.672	7488
3.68	1344
3.687	5504
3.694	8128
3.701	0
3.708	7488
3.715	49984
3.722	7360
3.729	4992
3.736	3456
3.743	8704
3.75	8512
3.758	56384
3.765	1792
3.772	5568
3.779	14208
3.786	5440
3.793	4544
3.8	6272
3.807	15296
3.814	35136
3.821	1088
3.828	5824
3.835	3264
3.843	5568
3.85	15680
3.857	4096
3.864	4864
3.871	7680
3.878	4096
3.885	6208
3.892	5056
3.899	9472
3.906	2816
3.913	3904
3.92	7424
3.928	6848
3.935	17472
3.942	3264
3.949	7744
3.956	12864
3.963	1792
3.97	0
3.977	1216
3.984	2816
3.991	5952
3.998	7360
4.005	0
4.012	0
4.02	9472
4.027	86976
4.034	5632
4.041	7680
4.048	3712
4.055	17984
4.062	13568
4.069	1216
4.076	10816
4.083	5504
4.09	12928
4.097	3840
4.105	14464
4.112	0
4.119	3968
4.126	3456
4.133	1856
4.14	9280
4.147	7616
4.154	8960
4.161	6656
4.168	3136
4.175	2752
4.182	8192
4.189	6464
4.197	39936
4.204	2560
4.211	61184
4.218	1984
4.225	2496
4.232	16192
4.239	7040
4.246	4288
4.253	10688
4.26	9728
4.267	15744
4.274	5248
4.282	50880
4.289	1856
4.296	7232
4.303	16960
4.31	0
4.317	10624
4.324	7296
4.331	6720
4.338	7936
4.345	11520
4.352	12288
4.359	13376
4.367	9280
4.374	2432
4.381	11136
4.388	7616
4.395	14784
4.402	10240
4.409	16000
4.416	4096
4.423	13312
4.43	1792
4.437	4160
4.444	5760
4.452	9088
4.459	2048
4.466	5312
4.473	33536
4.48	30656
4.487	8000
4.494	6208
4.501	51072
4.508	2880
4.515	4480
4.522	8256
4.53	4480
4.537	22528
4.544	5760
4.551	0
4.558	14464
4.565	3968
4.572	3136
4.579	101120
4.586	11264
4.593	4736
4.6	7040
4.607	2752
4.615	3712
4.622	6848
4.629	6656
4.636	8256
4.643	10240
4.65	7296
4.657	9024
4.664	23232
4.671	9088
4.678	10368
4.685	2752
4.692	5632
4.7	7040
4.707	17280
4.714	12288
4.721	10688
4.728	7104
4.735	8192
4.742	6720
4.749	1984
4.756	10496
4.763	11712
4.77	8384
4.777	0
4.784	7488
4.792	2176
4.799	4480
4.806	13952
4.813	6912
4.82	17920
4.827	6912
4.834	10624
4.841	7744
4.848	3584
4.855	8448
4.862	89536
4.869	2816
4.877	8064
4.884	1472
4.891	8192
4.898	10304
4.905	5632
4.912	8832
4.919	15040
4.926	6400
4.933	8576
4.94	3200
4.947	3840
4.954	13056
4.962	8576
4.969	3904
4.976	18432
4.983	5824
4.99	13184
4.997	3648

## Sheet: Mass spec (1.50-1.75)
130.39	8302
131.35	10560
132.05	4327
132.78	20340
133.49	3497
134.21	12870
135.22	23640
136.07	47000
137.06	13730
137.65	1389
138.3	15160
139.26	29180
139.96	151300
140.99	26850
141.51	1342
142.03	27830
142.87	66110
143.7	35420
144.7	47020
145.52	23140
146.23	2807
146.89	54210
147.51	5912
148.07	151300
149.06	18590
149.98	25530
150.59	1045
151.13	39790
151.65	1227
152.19	59220
152.75	5617
153.3	23490
154.06	9832
154.77	16790
155.46	26780
156.16	7551
157	19970
157.9	49130
158.49	3748
159.07	25510
159.97	13770
160.86	10990
161.72	18930
162.43	4424
163.03	26310
163.76	10350
164.44	29070
165.42	29150
166.22	12610
167.07	30670
168.06	28800
169.03	192100
169.98	48570
170.97	87050
171.91	46180
172.89	52480
173.4	179
173.91	23250
174.45	4032
175.04	30610
175.86	18280
176.86	26330
177.85	18840
178.53	3284
179.09	26880
179.67	1744
180.26	19920
181.06	69520
182.02	16740
182.95	30610
183.94	16500
184.51	1165
185.06	42680
185.6	400
186.12	51160
187.03	22960
187.85	21620
188.44	1617
189.02	28510
189.59	2638
190.15	22010
190.67	523
191.23	15980
191.96	11260
192.67	21470
193.25	875
193.82	19130
194.5	2856
195.07	28050
195.95	24670
196.71	25470
197.34	8706
197.92	47230
198.46	2456
199.1	72350
200.02	19800
201.04	41270
202	24510
202.59	503
203.16	19190
204.2	10280
205.09	19190
206.08	16390
206.63	505
207.19	22370
207.86	3206
208.47	30410
209.28	12120
210.25	13090
211.19	9316
211.79	1111
212.35	20240
213.22	33250
214.1	25430
214.93	31430
215.93	16710
216.54	1351
217.11	23650
217.69	735
218.24	9072
219.06	31010
219.74	4439
220.38	25190
221.17	12780
222.1	9432
222.61	240
223.16	33810
224	25790
224.55	585
225.1	35170
225.71	1968
226.27	31090
227.15	32030
228.12	49060
228.68	3656
229.26	49280
230.27	168300
231.24	33020
232.18	19850
233.05	10320
233.93	10690
234.61	1758
235.22	19480
236.12	15010
237.11	43900
237.67	891
238.22	12120
239.22	28170
240.22	28320
241.07	29550
241.63	2208
242.16	24370
243.12	109300
243.68	3558
244.24	48710
245.21	31920
245.72	426
246.27	17220
247.26	16920
248.12	10130
248.85	32760
249.39	366
249.98	17830
250.9	16600
251.76	22280
252.38	2571
253.09	25420
254.04	14460
254.67	3101
255.23	31180
255.79	686
256.41	27790
257.26	124900
258.16	91470
259.12	106400
260.07	89690
260.6	426
261.15	38480
262.07	36920
262.6	486
263.14	16780
263.68	603
264.2	21810
264.75	267
265.3	17480
265.85	463
266.36	24830
267.17	12400
267.99	17140
268.98	74020
269.76	13710
270.46	30090
271.23	202900
271.75	6969
272.28	39030
273.19	147600
273.73	6054
274.31	343400
275.23	76410
275.74	163
276.26	16140
277.13	12370
278.02	30880
278.64	1929
279.21	45940
280.07	18300
280.85	4951
281.53	25110
282.36	41130
282.87	49
283.38	40160
284.3	19570
285.21	136700
286.04	48310
286.6	12770
287.19	254700
287.7	3122
288.33	54140
289.22	35660
289.81	166
290.32	203500
291.3	40330
292.3	22390
293.18	16980
293.7	787
294.26	24540
295.21	21410
296.17	45390
297.15	69180
298.02	37600
298.59	3739
299.21	146600
299.78	368
300.34	41210
301.27	130900
302.28	65930
303.16	45230
303.69	408
304.25	33400
305.24	34170
306.25	27980
307.2	25040
307.74	4137
308.43	15170
309.39	26710
309.96	3695
310.54	83800
311.38	54060
312.27	41350
313.19	150600
313.81	934
314.34	78890
315.21	82090
316.09	43610
316.63	406
317.18	60660
318.16	73150
319.07	39660
319.58	261
320.1	19240
321.09	39000
321.66	1114
322.26	19560
323.05	129600
323.99	56660
324.56	17630
325.17	199000
325.68	135
326.23	77590
327.17	202100
327.75	1536
328.31	85090
329.22	120300
330.18	62170
331.14	55670
332.14	67090
333.1	40050
333.62	3617
334.29	40590
335.09	38070
335.78	4965
336.34	31140
337.32	40020
337.84	1514
338.34	32570
339.26	104100
340.17	41350
341.19	585600
342.26	192300
343.23	454500
344.22	152800
344.78	321
345.33	139600
345.92	4514
346.55	85850
347.15	9659
347.81	36350
348.51	10420
349.23	33810
350.07	35570
350.82	11890
351.59	66640
352.39	28540
353.15	182400
353.78	7751
354.29	83900
355.2	547700
356.12	158600
356.66	8988
357.21	157600
358.22	53960
359.19	349300
359.82	25000
360.35	152000
361.23	209600
361.75	68
362.27	102000
363.21	111900
364.12	68310
365.12	43370
366.14	15070
366.9	33170
367.55	96550
368.26	47850
369.02	159900
369.71	15670
370.42	119500
371.28	80730
372.23	68710
373	40390
373.75	53410
374.41	11910
375.21	46040
376.04	134700
377.06	81780
378.09	54080
378.64	177
379.21	74400
380.23	50940
381.14	211600
382.16	63390
382.71	1252
383.24	124700
384.22	75260
385.19	71270
385.77	256
386.29	34660
387.28	32450
387.89	6237
388.46	40640
389.23	62370
390.12	25590
391.02	31400
391.56	3333
392.2	43860
393.05	27170
393.85	9120
394.53	29150
395.44	22430
396.33	21980
397.22	53530
398.23	49080
399.16	93260
400.17	66400
401.11	31230
401.84	57080
402.43	7086
403.06	32280
403.58	494
404.13	36680
405.1	35300
405.92	42760
406.87	29490
407.56	16230
408.26	29140
409.07	5602
409.8	35390
410.47	8353
411.18	34690
412.08	27060
413.08	44450
413.9	33490
414.45	9106
415.07	42280
415.71	2860
416.35	43780
416.87	1326
417.41	21380
418.38	12690
419.27	18830
420.09	16890
420.95	36620
421.45	576
421.97	14790
422.53	1077
423.12	16140
423.71	987
424.29	12750
425.03	21160
426.01	29510
426.98	18040
427.72	23130
428.24	188
428.75	37070
429.46	15010
430.35	12080
431.28	24100
432	2583
432.64	18030
433.51	34440
434.12	1080
434.66	22130
435.33	5134
436.1	16210
437.19	30530
438.18	17500
439.15	15650
439.67	371
440.22	19510
440.74	1048
441.28	20360
442.22	20910
443.12	24090
444.1	16640
444.98	8221
445.92	16580
446.6	2949
447.28	17970
448.05	23140
448.64	665
449.16	20320
449.7	360
450.22	21760
450.73	71
451.26	50410
452.11	19750
452.98	45620
453.65	7461
454.4	7416
455.22	50090
455.77	690
456.31	23420
457.13	9745
457.85	25080
458.59	6016
459.31	18720
460.15	9587
461.04	23660
461.59	607
462.15	22600
462.83	2453
463.44	17440
464.4	15040
465.3	23710
466.02	9251
466.96	24200
467.51	357
468.02	12980
468.61	2914
469.16	24400
469.68	66
470.21	13170
471.11	25790
471.75	2989
472.41	22110
473.08	10880
473.69	29050
474.47	14080
475	1059
475.57	24250
476.44	11870
477.31	15980
478.23	32680
479.09	14120
479.65	1194
480.19	10970
481.16	28890
482.15	18470
482.67	379
483.18	10080
483.87	10280
484.66	14020
485.49	23810
486.08	517
486.62	19390
487.47	12300
488.31	15250
489.19	13070
490.15	8360
491.02	9382
491.69	23530
492.63	24830
493.46	29000
494.35	24140
495.24	16030
496.23	8503
496.75	455
497.27	29650
498.08	5560
498.89	26380
499.85	25640
500.58	4925
501.24	14610
501.92	6240
502.62	20350
503.52	12710
504.45	33430
505.01	2878
505.65	24730
506.24	241
506.77	31210
507.49	2550
508.13	23100
508.66	1465
509.21	27570
510.13	14840
511.1	8148
511.81	18040
512.41	3275
513	30720
513.99	14140
514.75	16950
515.53	25340
516.42	14820
517.3	14520
518.28	19310
519.29	18280
519.89	3162
520.54	20660
521.51	23520
522.22	7449
522.94	19320
523.53	2623
524.18	20050
525.13	31710
525.78	1480
526.35	22090
527.24	63100
527.75	272
528.25	21290
528.95	7698
529.66	50030
530.63	54510
531.22	2870
531.9	58510
532.8	9471
533.73	20670
534.72	23850
535.35	4001
535.95	20810
536.71	11210
537.56	27700
538.52	20160
539.34	31770
539.96	1587
540.6	21870
541.2	1831
541.79	30870
542.5	11340
543.46	26100
544.22	3245
544.9	32230
545.57	9118
546.23	26540
547.16	30120
547.82	15400
548.54	46760
549.23	5603
549.82	30250
550.75	14330
551.45	29430
552.46	18940
553.38	24280
553.89	106
554.39	11120
555.4	40700
556.34	16100
556.94	1417
557.47	36770
557.97	40
558.49	23730
559.03	543
559.56	51770
560.36	17000
561.03	9090
561.64	31460
562.3	6288
562.92	22430
563.75	37250
564.77	15360
565.8	16560
566.34	293
566.85	30710
567.56	17010
568.16	4109
568.86	31240
569.82	44310
570.44	2568
571.08	32870
572.05	25930
572.87	7427
573.73	16950
574.55	26360
575.41	25310
576.14	9947
576.8	39800
577.4	7093
578.04	20240
578.93	32270
579.53	6344
580.19	11140
580.71	347
581.21	36360
582.12	23360
583.1	29510
583.91	10310
584.46	1127
585.06	34520
585.87	22160
586.67	20630
587.59	8598
588.31	30690
589.33	39070
590.3	35560
591.24	27170
591.92	3097
592.54	41020
593.35	16440
594.15	37730
595.1	31610
595.97	26920
597.01	25340
597.96	66970
598.58	4412
599.29	46050
600.15	15750
601.04	29390
601.97	45570
602.73	9219
603.42	14440
604.21	37450
604.94	3585
605.72	37840
606.52	14270
607.13	2682
607.71	29520
608.45	15190
609.22	43690
610.15	21700
611.11	46510
611.78	8602
612.4	39440
613.21	166000
614.09	46790
614.62	287
615.16	53190
615.87	9200
616.62	26760
617.26	4807
617.84	32030
618.41	2960
618.97	35510
619.75	22170
620.59	13120
621.27	45990
622.12	10480
622.74	24600
623.58	65660
624.4	44200
625.27	41990
626.26	26610
626.9	5996
627.53	17930
628.39	28940
629.04	10450
629.65	69950
630.57	34590
631.14	3480
631.71	59930
632.46	18740
633.18	59470
634.08	24060
634.76	8057
635.39	35700
636.3	28280
637.16	39880
637.94	13990
638.93	32080
639.48	1092
640.01	52780
640.63	1565
641.25	27630
642.17	29880
642.78	3869
643.35	38960
644.12	14660
644.94	34710
645.97	51020
646.87	14400
647.4	713
647.98	29420
648.53	3176
649.09	44990
650.04	39690
650.73	4045
651.31	28160
652.3	46060
653.27	23310
654.06	56460
654.81	148900
655.66	21050
656.3	34130000
657.31	12890000
658.27	5635000
658.81	25430
659.33	1429000
659.86	8313
660.37	424000
660.89	8801
661.43	95290
662.17	18740
662.82	33300
663.35	190
663.87	48270
664.53	10270
665.3	56380
665.81	2708
666.38	39140
667.06	7284
667.67	42810
668.6	33840
669.61	14280
670.45	28530
671.3	19880
672.09	47850
672.92	321200
673.58	3181000
674.55	938000
675.49	220600
676.34	76040
676.89	3419
677.39	42720
678.31	162400
679.24	105100
680.2	76200
680.9	14340
681.54	133000
682.09	1357
682.64	106100
683.27	8403
683.95	46330
684.93	28490
685.83	18800
686.77	41940
687.63	36540
688.2	4040
688.76	107800
689.61	785900
690.58	310000
691.21	9278
691.78	72160
692.67	21680
693.47	25850
694.31	70090
694.85	971
695.37	45580
696.29	15970
697.31	49100
698.09	9585
698.76	44640
699.57	31240
700.56	40670
701.24	13560
701.92	21180
702.71	51250
703.46	11320
704.28	22170
705.27	58320
705.78	210
706.31	54160
706.96	6117
707.7	25890
708.59	31420
709.56	18390
710.19	5378
710.78	34740
711.52	10990
712.44	32180
712.97	609
713.5	47890
714.08	541
714.67	25300
715.7	35590
716.52	6632
717.27	42140
717.82	770
718.37	18870
719.15	29210
719.66	702
720.2	35800
721.06	9732
721.7	36320
722.46	14910
723.26	6798
724.18	11140
724.93	42750
725.48	980
726.04	13630
726.95	19850
727.91	18770
728.86	17350
729.6	10710
730.37	15350
731.02	2964
731.71	24290
732.45	7106
733.22	26920
734.12	7513
734.92	29870
735.6	1625
736.33	34100
736.84	230
737.41	63860
738.1	13310
738.65	4567
739.36	31520
740.18	11330
740.92	24060
741.85	11370
742.71	15880
743.35	2562
743.93	15250
744.88	18250
745.4	942
745.92	16530
746.88	28770
747.78	8060
748.75	58720
749.33	237
749.86	22550
750.53	5519
751.2	39340
751.7	591
752.29	15210
753.26	25630
754.23	22150
755.16	53520
755.78	8023
756.45	36270
757.25	13530
757.94	2156
758.58	17950
759.33	3420
759.98	11400
760.83	16570
761.83	15720
762.84	11730
763.54	27030
764.1	822
764.7	19940
765.34	8775
765.95	27220
766.67	11270
767.43	15980
768.43	13630
769.19	23630
769.92	8490
770.64	12930
771.52	6727
772.31	9146
773.21	25720
773.82	2253
774.44	28250
775.08	1429
775.73	17860
776.71	30980
777.33	5042
777.95	28840
778.54	1753
779.13	10550
779.89	18910
780.74	16640
781.36	3935
782.14	9514
783.09	24990
783.95	9690
784.81	16240
785.69	15070
786.49	20510
787.25	14010
787.79	313
788.35	11910
789.36	22390
790.25	18980
790.81	2972
791.42	24950
792.35	13540
793.03	4898
793.77	23430
794.4	7209
795.11	16280
795.64	318
796.17	14170
796.69	324
797.23	15840
798.11	24540
798.94	49970
799.46	1080
800.05	16790
800.71	5462
801.53	21110
802.18	3552
802.82	22230
803.34	397
803.86	12510
804.84	13760
805.66	44570
806.58	11110
807.46	11870
808.49	19620
809.39	26740
810.27	10480
810.88	1624
811.56	42330
812.25	15240
813.05	2901
813.79	21920
814.55	6429
815.28	13270
816.28	22490
817.37	38770
817.99	1197
818.53	14440
819.09	667
819.65	22010
820.49	47290
821.1	2349
821.67	13290
822.54	23220
823.32	16500
824.14	22240
825.02	14230
825.92	6609
826.7	9829
827.54	23710
828.32	16480
829	5329
829.7	13290
830.67	25050
831.41	5182
832.26	19890
833.21	7783
833.93	20100
834.54	4067
835.22	17230
835.76	543
836.3	16130
836.83	145
837.37	15130
838.21	16190
839.12	10690
840.08	22890
841.02	27160
841.64	1829
842.21	22200
843.03	7676
843.84	23090
844.34	97
844.87	37480
845.38	80
845.92	10840
846.68	17490
847.63	27550
848.5	14490
849.19	33700
849.88	4755
850.56	19270
851.3	4749
851.99	28210
852.75	21990
853.66	47570
854.3	3909
854.96	17650
855.58	634
856.17	15380
857.19	13030
858.04	34590
859.03	32040
859.99	29980
860.83	20190
861.83	29460
862.67	5886
863.25	40790
863.99	8319
864.85	15550
865.69	13900
866.67	27450
867.21	650
867.76	23540
868.32	988
868.91	62120
869.77	21420
870.38	8706
870.96	22380
871.6	2685
872.32	18990
873.07	5583
873.9	23860
874.42	598
874.95	26860
875.45	366
875.97	7062
876.73	32050
877.54	12300
878.3	15870
879.21	16160
880.1	19840
880.97	12500
881.77	26710
882.47	2707
883.1	19520
884.08	20610
884.99	37220
885.71	9815
886.47	23090
887.44	17660
888.01	841
888.56	27550
889.16	6918
889.77	25720
890.71	14810
891.67	43810
892.54	18860
893.43	15070
894.26	38830
895.22	16090
895.82	3692
896.35	15540
897.34	17000
898.29	12560
899.11	23110
899.62	113
900.13	11410
900.78	3391
901.42	30640
902.26	9021
903.17	42960
904.03	25000
904.6	2979
905.16	9995
905.92	41950
906.88	16740
907.8	19310
908.65	9251
909.48	20300
910.22	56180
910.8	3232
911.37	30470
912.03	3832
912.64	25040
913.52	24440
914.39	21730
914.94	574
915.53	23490
916.33	12530
917.13	35100
917.67	481
918.21	20070
919.19	20460
920.06	20230
921.04	13110
921.99	51670
922.87	10360
923.69	34960
924.43	4951
925.14	29390
926.12	22710
926.83	15010
927.7	31130
928.33	5254
928.95	24240
929.74	12830
930.47	11110
931.34	12980
931.87	402
932.38	17200
933.44	10400
934.34	16540
934.88	871
935.43	42340
935.95	541
936.53	40790
937.35	18120
937.87	4465
938.45	17590
939.26	9636
939.96	13420
940.84	16850
941.43	2761
942.13	19820
942.66	543
943.21	18980
943.78	594
944.29	17070
945.12	49270
945.79	615
946.36	30240
947.22	18850
947.94	27830
948.54	53760
949.32	14940
950.25	15930
950.9	3650
951.65	12320
952.74	24100
953.64	11430
954.58	15380
955.53	10880
956.32	13980
957.27	22710
958.28	28760
959.32	26450
959.91	33810
960.53	3496
961.17	19310
962.13	38560
963.06	18650
963.62	531
964.15	13130
965.08	17270
965.59	227
966.1	14340
966.82	6261
967.62	13960
968.46	10620
969.26	20660
969.82	86
970.36	15000
971.2	20180
971.82	3363
972.55	50000
973.53	20640
974.1	699
974.71	15230
975.57	6058
976.27	33010
977.12	11460
977.91	6803
978.73	16170
979.62	26060
980.29	2930
980.92	40180
981.69	3319
982.43	14220
983.28	6951
984.14	13080
984.73	3016
985.42	19920
986.14	1692
986.68	19380
987.24	992
987.75	13930
988.63	25150
989.27	5386
989.92	14820
990.48	1457
991.07	9443
992.04	23510
992.56	240
993.1	15720
994.02	27300
994.95	15960
995.96	22160
996.87	25840
997.7	14320
998.71	25370
999.57	26790
1000.43	12970
1001.35	12410
1002.27	39240
1003.2	39770
1004.11	30900
1005	14950
1005.64	2494
1006.29	14270
1007.12	5360
1007.8	9688
1008.64	13440
1009.6	11070
1010.6	22290
1011.15	1916
1011.74	14960
1012.39	5140
1013.07	20840
1013.76	4065
1014.45	35900
1015.36	42000
1016.31	49040
1017.26	24180
1018.21	30710
1018.85	10340
1019.52	27620
1020.19	16370
1021.04	29980
1021.91	8474
1022.72	24250
1023.59	13990
1024.32	2394
1024.92	21360
1025.87	27750
1026.88	28760
1027.77	15340
1028.73	17340
1029.47	6253
1030.26	26630
1031.05	19340
1031.65	3066
1032.25	11580
1033.06	40570
1033.93	17200
1034.93	40650
1035.5	309
1036.08	17550
1036.71	4577
1037.46	17700
1038	68
1038.53	8508
1039.31	10490
1040.27	14620
1040.96	5704
1041.82	10260
1042.81	21270
1043.66	6897
1044.38	26800
1044.95	878
1045.52	13730
1046.5	22800
1047.1	1132
1047.69	13830
1048.25	1357
1048.88	15550
1049.5	3418
1050.11	44960
1050.88	2868
1051.68	14220
1052.6	7369
1053.3	4562
1053.97	14260
1054.82	11540
1055.41	2324
1056.01	28990
1056.95	5913
1057.82	15150
1058.54	4596
1059.34	13530
1059.86	95
1060.43	21730
1061.04	1069
1061.62	18700
1062.21	1721
1062.77	10150
1063.65	16140
1064.58	27850
1065.34	5377
1066.13	10380
1067.11	19130
1067.65	536
1068.21	17460
1068.88	3723
1069.58	14860
1070.5	11570
1071.35	29130
1071.98	1690
1072.62	11790
1073.53	30940
1074.53	11700
1075.44	18080
1076.06	1472
1076.71	15470
1077.6	11750
1078.12	302
1078.68	12580
1079.29	1414
1079.8	7900
1080.57	16000
1081.33	4334
1082.18	8527
1082.74	553
1083.3	10730
1083.97	4784
1084.74	16910
1085.37	1245
1085.99	11140
1086.95	14370
1087.81	3849
1088.57	19460
1089.43	12000
1090.4	15660
1090.96	887
1091.52	12720
1092.14	1400
1092.72	23740
1093.31	2521
1093.95	21560
1094.84	10340
1095.52	1944
1096.16	19250
1097.15	11510
1098.11	6716
1099.01	10200
1099.99	13310
1100.74	4617
1101.51	13830
1102.09	1042
1102.6	10290
1103.47	6636
1104.38	14530
1105.29	6176
1105.82	414
1106.34	25710
1107.23	7622
1108.16	9268
1109.19	13360
1110.18	8696
1111.17	16340
1112.11	13360
1112.63	622
1113.14	14790
1113.7	1097
1114.26	18620
1114.86	523
1115.41	9680
1116.31	12370
1116.82	179
1117.36	30450
1118.37	11550
1119	2084
1119.64	18650
1120.53	6495
1121.24	2358
1121.92	14310
1122.53	2165
1123.14	9610
1124.08	8635
1124.99	9132
1125.81	32230
1126.63	6351
1127.58	12420
1128.44	7218
1129.06	2908
1129.65	12410
1130.53	18600
1131.18	9656
1131.74	1026
1132.37	20180
1133.35	13060
1133.9	172
1134.41	7989
1135.39	10670
1136.11	3551
1136.9	10450
1137.47	1026
1138	15020
1138.8	10520
1139.36	1057
1139.93	10300
1140.87	15120
1141.74	7386
1142.4	5704
1143.09	11750
1143.84	2583
1144.55	13460
1145.11	441
1145.72	16160
1146.25	123
1146.76	13770
1147.5	4115
1148.24	8137
1149.15	9059
1150.02	15890
1151	10160
1151.67	3609
1152.48	11390
1153.11	1513
1153.72	16160
1154.42	7143
1155.05	16630
1155.99	10470
1156.67	2787
1157.36	18910
1158.32	8341
1158.98	1875
1159.65	25330
1160.42	3723
1161.19	18940
1161.94	8415
1162.77	32460
1163.67	5102
1164.6	17780
1165.15	774
1165.75	11110
1166.33	1220
1166.91	15110
1167.79	16030
1168.53	2974
1169.21	13450
1169.82	1875
1170.46	11030
1171.17	2230
1171.86	15230
1172.81	7527
1173.64	27580
1174.53	6818
1175.07	662
1175.63	17860
1176.49	16300
1177.5	8385
1178.04	481
1178.56	8686
1179.48	24960
1180.47	13960
1181.06	1794
1181.65	12380
1182.37	4293
1183.2	14210
1184.02	26010
1184.61	2329
1185.32	17000
1185.93	3175
1186.65	18010
1187.63	9184
1188.63	17380
1189.28	1629
1189.94	16490
1190.49	949
1191.07	14680
1191.59	62
1192.13	8940
1192.97	4274
1193.86	12050
1194.94	13270
1195.91	15200
1196.46	731
1197.03	24410
1197.81	6975
1198.34	402
1198.87	8874
1199.74	20540
1200.72	21740
1201.62	4751
1202.45	21290
1203.4	5714
1204.21	14310
1205.05	6012
1205.86	42510
1206.8	9673
1207.71	23260
1208.23	1829
1208.75	16570
1209.69	8511
1210.59	13600
1211.52	10940
1212.07	53
1212.59	20070
1213.52	7762
1214.09	4216
1214.79	12570
1215.74	7790
1216.73	17430
1217.58	10330
1218.42	15180
1219.46	23040
1220.48	7600
1221.31	19680
1222.23	9458
1222.99	6265
1223.84	13810
1224.38	653
1224.89	5506
1225.7	9501
1226.44	4338
1227.1	12700
1228.1	11120
1228.7	566
1229.3	18670
1229.95	5280
1230.67	20170
1231.6	8579
1232.11	132
1232.64	15060
1233.62	14790
1234.21	1764
1234.8	16050
1235.59	4909
1236.34	14620
1237.21	4425
1238.01	22720
1238.74	8398
1239.35	2314
1239.96	10070
1240.96	14680
1241.46	148
1241.99	12860
1242.61	2467
1243.26	19250
1244.05	14740
1244.82	12850
1245.69	7931
1246.51	11200
1247.35	13370
1248.24	8460
1248.75	29
1249.31	11170
1249.84	1019
1250.4	13420
1251.25	7218
1252.03	11400
1252.68	923
1253.25	9984
1254.09	19880
1254.77	4050
1255.52	14790
1256.16	4060
1256.8	14970
1257.4	1245
1257.93	19360
1258.86	8808
1259.6	3608
1260.38	10120
1261.31	15640
1262.01	3452
1262.72	17290
1263.24	256
1263.83	10400
1264.45	823
1265.01	8697
1265.97	9656
1266.55	523
1267.08	14860
1267.83	8025
1268.77	22570
1269.28	578
1269.8	16430
1270.62	9135
1271.37	17550
1271.89	561
1272.4	8910
1273.27	15210
1273.85	1666
1274.45	7567
1275.36	11990
1276.32	10440
1277.32	22070
1277.88	1144
1278.46	16480
1279.32	3981
1280.14	19940
1280.77	2689
1281.51	15750
1282.35	6323
1283.17	16870
1283.82	5529
1284.52	26750
1285.46	20130
1286.31	27670
1287.38	15350
1288.27	14330
1288.86	777
1289.42	17110
1290.35	11370
1291.24	14140
1292.15	7075
1293.07	20280
1293.77	6177
1294.52	11600
1295.05	435
1295.58	11610
1296.48	6471
1297.42	24220
1298.34	8564
1299.04	2452
1299.66	26310
1300.42	10670
1301.25	16320
1302.02	9085
1302.98	23190
1303.85	8542
1304.65	4793
1305.34	12670
1305.86	177
1306.37	11260
1307.11	12970
1307.7	5939
1308.37	15350
1309.34	13310
1310.1	33920
1311.01	162600
1311.72	3367000
1312.64	2855000
1313.14	34360
1313.65	1689000
1314.61	1101000
1315.66	392200
1316.52	119900
1317.3	42120
1318.18	39710
1318.8	8013
1319.42	24480
1320.18	8002
1320.94	18030
1321.55	2383
1322.17	18770
1323.18	11960
1324.03	8253
1324.93	13420
1325.5	2166
1326.14	15600
1326.97	10480
1327.89	15260
1328.88	17920
1329.6	3050
1330.28	22820
1330.88	1946
1331.46	17930
1332.08	4550
1332.74	37060
1333.64	219200
1334.63	195900
1335.22	26320
1335.83	128100
1336.83	85550
1337.82	27890
1338.65	10740
1339.56	15510
1340.15	2049
1340.8	12080
1341.78	18110
1342.59	21320
1343.32	9763
1344.23	22220
1345.01	47380
1345.85	102200
1346.67	75970
1347.23	6216
1347.82	46740
1348.34	192
1348.84	39580
1349.62	20100
1350.29	41180
1351.01	15790
1351.83	25310
1352.76	10780
1353.59	19710
1354.26	3402
1354.88	10930
1355.91	10020
1356.42	31
1356.93	13830
1357.75	3903
1358.45	14690
1359.32	21830
1360.08	5682
1360.88	16240
1361.68	7358
1362.22	402
1362.73	13060
1363.3	309
1363.83	11490
1364.6	5144
1365.36	16010
1366.27	6392
1367.08	10430
1367.9	12620
1368.71	22790
1369.41	1185
1370.04	22160
1370.72	4456
1371.44	12490
1372.22	3380
1372.99	10460
1373.81	5945
1374.61	7888
1375.52	17960
1376.07	473
1376.63	8313
1377.55	25300
1378.43	35260
1378.97	4120
1379.54	27030
1380.52	26940
1381.15	4307
1381.76	13330
1382.32	437
1382.87	12840
1383.5	1879
1384.17	14880
1385.15	12730
1386.08	7478
1386.64	1571
1387.21	13970
1388.2	7694
1388.76	618
1389.33	19810
1390.08	3252
1390.78	16710
1391.47	2782
1392.11	14110
1393.05	13940
1393.58	49
1394.1	23340
1394.68	979
1395.26	9382
1396.28	16490
1397.22	34680
1398.15	14040
1398.76	2022
1399.37	10700
1400.29	10770
1401.13	5475
1401.95	18780
1402.88	16890
1403.57	4799
1404.39	14270
1405.29	11350
1405.97	5538
1406.74	9296
1407.69	10400
1408.36	2629
1408.97	6756
1409.83	14380
1410.9	12510
1411.51	3225
1412.13	13900
1412.82	4631
1413.61	10510
1414.55	10890
1415.11	1285
1415.75	12430
1416.28	185
1416.97	16430
1417.96	13630
1418.96	7049
1419.82	8618
1420.42	1682
1421.03	13510
1421.95	8538
1422.9	8263
1423.68	17220
1424.44	9315
1425.3	7328
1426.29	7261
1426.85	944
1427.43	10080
1428.07	1478
1428.74	13870
1429.44	2318
1430.15	15450
1430.95	3483
1431.72	6768
1432.31	1015
1432.95	9127
1433.48	433
1434.03	15040
1434.74	2636
1435.4	12480
1436.32	6575
1437.12	11090
1437.81	2663
1438.53	6279
1439.48	11950
1440.47	11190
1441.42	8997
1442.28	36740
1443.02	3132
1443.75	18320
1444.62	8219
1445.5	6850
1446.5	6707
1447.46	9254
1448.43	10170
1449.34	18440
1449.93	973
1450.47	11720
1451.37	6005
1451.95	1307
1452.6	7918
1453.52	9792
1454.4	16470
1455.26	4811
1456.13	8412
1456.7	329
1457.21	10900
1457.88	3700
1458.63	12630
1459.67	9825
1460.24	300
1460.77	22460
1461.5	2954
1462.28	11950
1463.02	3636
1463.82	15160
1464.55	3492
1465.34	12850
1466.2	4588
1466.96	10490
1467.86	8445
1468.39	819
1468.96	9402
1469.52	742
1470.07	5483
1471.05	23160
1472.04	12010
1472.95	5248
1473.79	10780
1474.54	9246
1475.44	7004
1476.37	9852
1477.3	11070
1478.3	9912
1479.04	5611
1479.79	26620
1480.73	7615
1481.63	6760
1482.44	8701
1483.3	12320
1484.31	11260
1485.31	9272
1486.07	3130
1486.75	7926
1487.78	13020
1488.31	150
1488.83	11250
1489.75	13080
1490.44	3286
1491.1	14000
1492.02	8125
1492.92	5943
1493.83	9684
1494.42	798
1495.05	6240
1495.9	11170
1496.82	14000
1497.56	2719
1498.34	15240
1499.12	4255
1499.86	6250
1500.69	10960
1501.38	2845
1502.05	11360
1502.99	8620
1503.93	8591
1504.92	7547
1505.92	5737
1506.84	10420
1507.51	1898
1508.14	10270
1508.72	1273
1509.29	8477
1509.94	2313
1510.62	8308
1511.63	12480
1512.42	5680
1513.25	10710
1514.08	5164
1514.9	9313
1515.87	7182
1516.78	8224
1517.79	11590
1518.71	7952
1519.6	9157
1520.16	314
1520.72	12910
1521.57	5880
1522.46	6271
1522.98	917
1523.57	7772
1524.25	2109
1524.85	21700
1525.76	5895
1526.63	12840
1527.44	4479
1528.27	8700
1528.88	960
1529.48	8410
1530.35	3838
1531.11	9852
1531.83	3008
1532.5	7093
1533.01	110
1533.53	6869
1534.5	8841
1535.44	9804
1536.29	11470
1536.96	1306
1537.57	9313
1538.56	7935
1539.33	4032
1540.12	7282
1541.09	14580
1541.9	9924
1542.83	8783
1543.81	7279
1544.79	8438
1545.73	14110
1546.68	7910
1547.21	559
1547.76	7778
1548.46	2569
1549.19	8999
1549.92	2520
1550.67	10270
1551.53	4769
1552.35	9711
1553.36	10330
1554.31	6282
1555.2	9484
1556.24	10120
1556.87	1359
1557.51	20640
1558.05	788
1558.58	13300
1559.24	2532
1559.91	7839
1560.56	1923
1561.24	8717
1561.91	2308
1562.6	8540
1563.16	673
1563.72	7333
1564.57	3903
1565.4	12180
1566.19	4072
1567.01	18060
1567.67	2694
1568.4	11230
1569.3	7811
1569.91	1314
1570.51	7056
1571.06	877
1571.64	6084
1572.38	2288
1573.05	10970
1573.89	4674
1574.83	8447
1575.41	621
1576.05	9554
1576.58	466
1577.09	9489
1578.04	9173
1578.63	1439
1579.2	7661
1580.11	12100
1580.82	2702
1581.48	9526
1582.33	3380
1583.11	8319
1583.7	1447
1584.29	13500
1584.89	1718
1585.56	9914
1586.51	9180
1587.26	4336
1588.12	7277
1589.03	5902
1590	12450
1590.79	8560
1591.66	6443
1592.6	9109
1593.54	10340
1594.33	11170
1594.93	960
1595.52	11750
1596.32	5139
1597.15	15070
1597.69	801
1598.27	5468
1599.16	4517
1600.03	10060
1600.63	2521
1601.28	7758
1601.79	459
1602.29	5735
1603.11	8937
1603.75	904
1604.31	12460
1605.13	4691
1605.95	10780
1606.9	6368
1607.45	146
1607.96	9798
1609	9402
1609.76	3518
1610.54	10080
1611.1	608
1611.71	10510
1612.22	29
1612.73	7652
1613.27	532
1613.87	7794
1614.7	4869
[truncated: 519 more rows]

## Sheet: Mass spec (1.60-1.80)
130.24	8147
130.84	507
131.36	12610
131.87	158
132.39	23340
133.15	10320
134.08	10870
135.06	24100
136.02	64650
137.01	14440
137.95	14770
138.58	4439
139.15	26480
139.94	204300
141	47000
141.51	1495
142.09	43980
142.65	2222
143.16	83610
143.78	5546
144.5	54090
145.02	1547
145.56	36430
146.33	4437
147.02	40890
147.97	141600
148.96	23660
149.53	2663
150.1	25750
150.66	4201
151.19	97130
151.75	293
152.27	69580
153.2	33450
153.82	3562
154.53	24050
155.36	36800
155.99	4967
156.72	11260
157.49	40050
158.19	8759
159.04	25170
160	12250
160.92	18390
161.87	20250
162.58	7339
163.24	27530
164.17	41560
165.17	26370
166.15	15580
167.04	29760
167.85	23690
168.45	8059
169.06	170400
170.04	79130
171.05	96280
171.58	2334
172.12	59380
173.06	52960
174.05	16670
174.91	29180
175.52	4647
176.08	19250
176.99	32590
177.98	18680
178.55	510
179.09	25690
179.63	1219
180.2	20610
181.05	100300
181.97	19380
182.94	44010
183.53	2149
184.14	38900
185.08	52420
185.6	501
186.11	53800
187.12	34370
187.89	15770
188.44	551
189.04	38810
189.75	4164
190.3	17950
191.2	21740
191.74	1673
192.29	23230
192.99	11330
193.92	25070
194.49	3280
195.02	29910
195.85	19630
196.69	43670
197.31	9039
197.88	38570
198.44	7193
199.08	111800
200.06	22660
201.06	37240
202.03	26360
202.62	249
203.18	19220
204.15	11770
204.71	1598
205.25	20070
206.14	20280
206.75	1663
207.32	26470
208.06	8540
208.65	38940
209.37	11470
210.22	18980
211.1	22670
211.91	6528
212.64	41640
213.16	395
213.78	42410
214.32	3280
214.89	29270
215.79	20690
216.36	4784
217.04	36510
217.67	3236
218.24	18770
218.99	28580
220.04	20510
220.65	4349
221.31	20200
222.15	9002
222.97	14190
223.72	50450
224.39	3053
225.07	42290
226.03	39220
226.95	51400
227.56	3172
228.1	69510
228.71	2224
229.31	56730
230.25	212700
231.09	34390
231.93	24730
232.9	16930
233.54	1510
234.13	11440
234.67	969
235.23	32330
236.18	11980
237.08	57080
237.6	46
238.11	16080
238.68	1568
239.24	25510
240.23	32060
241.07	47640
241.59	158
242.15	28950
243.11	34290
244.01	19370
244.59	3303
245.14	25370
245.67	473
246.18	17780
246.79	1066
247.38	19180
248.36	31960
248.97	16280
249.55	617
250.06	31780
250.91	14510
251.81	25100
252.47	1539
253.06	26880
253.6	656
254.14	21570
254.68	2364
255.24	42410
256.21	17170
257.13	101200
257.96	107200
258.94	61410
259.52	5911
260.11	108700
260.86	13400
261.52	46230
262.37	20020
263.15	17460
263.95	21370
264.9	10000
265.61	12630
266.35	30170
267.19	20170
268.16	20250
269.1	127900
269.82	11070
270.47	44490
271.22	295000
272.14	39580
272.69	6942
273.25	112300
273.77	1054
274.32	434400
275.23	87080
275.92	2826
276.6	30420
277.6	24880
278.35	11450
279.2	50740
280.18	21490
280.86	2508
281.46	37560
282.41	41980
283.16	24960
284.02	31330
284.66	5420
285.21	156100
286.19	53980
287.18	311700
287.72	6251
288.31	86260
289.14	39250
289.66	679
290.3	302700
291.29	58810
292.3	27200
293.14	20220
294.11	44690
294.67	3531
295.25	27320
296.14	68000
297.17	56610
298.09	33240
299.2	171200
299.73	3660
300.41	60500
301.25	274100
302.19	75070
303.11	66220
303.7	3421
304.31	42340
305.22	39800
306.17	29390
306.69	151
307.2	32270
308.14	17520
308.66	174
309.18	29620
309.98	6122
310.6	119800
311.36	68640
312.2	43880
313.15	180300
313.68	5150
314.21	69500
315.09	93520
316.06	52060
316.6	1070
317.15	47690
318.1	119100
319.07	57150
320.02	17750
321	45530
321.68	1298
322.34	24110
323.09	238700
323.98	103300
324.57	23150
325.18	280200
326.25	98380
327.19	331500
327.73	3376
328.29	125700
329.23	112800
330.14	82420
331.1	64580
332.14	86860
333.01	33800
333.6	5810
334.18	65270
335.1	47040
335.76	7742
336.39	37610
337.32	36640
338.25	50160
339.14	133500
340.08	64620
340.61	2905
341.2	880600
342.2	258700
342.74	8818
343.27	769200
344.26	206800
345.22	207600
345.8	23250
346.48	128100
347.22	16230
348.19	41500
348.98	19030
349.71	60330
350.55	19440
351.31	49240
352.18	80390
353.12	186300
353.66	10580
354.27	109900
355.17	777900
356.07	191200
356.63	18410
357.26	175000
358.2	55220
359.19	522300
359.8	46570
360.35	182100
361.25	262600
362.27	122700
363.21	169400
364.15	100800
365.14	57290
366.14	19390
367.11	44650
367.89	122400
368.49	14850
369.11	191200
369.65	11680
370.36	144100
371.35	99310
372.34	72260
373.09	26410
373.83	63790
374.53	7596
375.21	54110
376.1	156300
376.73	28310
377.42	103900
378.34	43480
379.33	62310
380.29	33060
381.16	363400
382.22	95140
383.2	181800
384.18	101100
384.74	19060
385.29	93900
386.19	35880
386.72	2130
387.3	45890
388.2	21980
388.89	86730
389.91	29880
390.58	8630
391.24	48190
392.24	55560
393.11	33460
394.02	18790
394.92	26970
395.6	4796
396.37	26760
397.27	73000
398.25	61520
399.15	116100
400.11	53660
400.71	6926
401.34	38700
402.22	46410
402.8	3422
403.41	25880
404.37	36790
405.37	56230
406.11	33400
406.99	33480
407.79	13230
408.69	61380
409.43	8187
410.15	43260
411.1	32030
412	33200
412.94	23010
413.68	48750
414.26	1493
414.79	39410
415.37	6096
416.06	28260
416.76	20420
417.64	19350
418.17	358
418.72	18400
419.27	1143
419.81	24430
420.35	194
420.93	27420
421.46	725
422.07	20590
422.63	1899
423.18	19950
423.83	2485
424.39	24450
425.25	46730
425.86	2422
426.53	41500
427.46	19700
428	2192
428.6	42590
429.35	30690
430.34	22910
431.19	19010
431.92	3523
432.61	26480
433.51	41560
434.37	14140
435.17	10560
436.03	17230
436.59	3845
437.3	37670
438.19	14650
439.12	27080
439.66	208
440.26	22760
441.24	25550
442.21	19180
443.14	39860
444.09	15390
444.97	12670
445.94	14970
446.54	1663
447.15	29330
448.03	38010
449.15	37590
449.7	320
450.23	24290
451.26	59330
452.24	28870
453.2	49360
453.99	15410
454.55	4471
455.13	53670
456	53220
456.87	9516
457.8	31790
458.52	5288
459.37	28040
460.1	9744
460.78	28630
461.38	15000
462.12	26270
462.74	1806
463.34	19510
464.24	8848
465.08	19090
465.93	37570
466.82	12990
467.77	20110
468.49	6343
469.16	25370
470.18	14900
471.08	24220
471.69	2165
472.2	19300
473.05	15230
473.77	39730
474.5	10200
475.39	25420
476.3	15250
477.22	16660
477.88	7884
478.56	30370
479.4	6320
480.22	16780
481.19	36140
482.12	22560
482.64	667
483.19	14960
484.13	16890
485.14	21200
485.84	4078
486.59	24710
487.41	11310
488.33	31490
489.24	14940
489.76	560
490.29	6936
491.1	30040
491.72	7158
492.36	30820
493.26	26750
493.98	12400
494.7	26780
495.27	199
495.77	18920
496.51	3115
497.2	37450
498.03	9452
498.89	17430
499.83	27440
500.62	6125
501.48	11540
502.44	31630
503.05	3088
503.67	16860
504.42	40130
504.96	87
505.47	28840
506.08	6231
506.63	30840
507.37	1959
508.03	31610
508.61	827
509.17	28300
510.12	16260
511.04	10770
511.82	22330
512.75	38970
513.47	6972
514.11	21480
514.77	8424
515.39	33820
515.89	617
516.46	13920
517.43	24800
518.3	13920
519.01	21520
519.92	15250
520.8	23150
521.45	6434
522.1	11160
523.06	31500
523.9	9746
524.66	23390
525.37	18830
526.21	19350
526.97	66830
527.92	39920
528.94	26740
529.57	3803
530.24	45490
531.16	18420
532.08	48710
532.81	1662
533.45	17030
534.05	3020
534.77	27760
535.41	3508
536.09	18880
536.82	4280
537.55	24640
538.45	44060
539.35	33110
539.91	530
540.42	35210
541.03	5931
541.75	32290
542.46	12220
543.32	23790
544.04	7982
544.85	23780
545.54	13580
546.27	21170
547.28	24820
548.26	40450
549.11	12800
549.83	34000
550.66	15540
551.38	43850
551.97	128
552.48	19550
553.41	26090
554.39	18440
555.29	53630
556.22	17030
556.93	6987
557.57	28810
558.43	22400
559.21	8531
559.8	71020
560.41	3001
560.94	15010
561.79	50440
562.53	9196
563.3	45360
564.04	7323
564.86	12290
565.89	34630
566.61	10490
567.32	41880
568.05	9635
568.93	27290
569.74	40020
570.36	3485
570.99	28640
571.56	283
572.06	37370
572.83	6913
573.65	39030
574.48	21490
575.4	29070
576.06	11030
576.9	35750
577.8	24320
578.52	47720
579.25	12190
579.89	24360
580.51	1662
581.16	49410
581.92	20680
582.47	5533
583.06	37800
583.92	11330
584.82	25340
585.7	50820
586.67	21870
587.25	1155
587.81	29050
588.63	14940
589.31	57580
589.84	718
590.37	54660
591.06	10690
591.77	49620
592.61	66570
593.43	10520
594.11	40760
594.68	5115
595.25	46840
596.17	16070
596.89	38800
597.45	3165
598	71820
598.61	7168
599.27	51170
599.81	3710
600.34	37030
601.15	21890
601.99	40450
602.64	3354
603.24	16330
604.17	25170
604.77	2642
605.45	29510
606.29	34190
606.89	9086
607.61	37970
608.3	22300
608.99	45050
609.63	12400
610.27	32790
611.2	53010
611.92	8048
612.51	62800
613.31	364600
614.23	111100
615.07	63710
616.1	28390
617.07	23440
617.94	46760
618.62	10870
619.25	61600
620.17	19800
621.16	64810
622.02	4847
622.66	32720
623.58	77130
624.41	47740
625.34	41990
625.84	423
626.39	36390
627.01	4549
627.57	25580
628.17	4672
628.86	22390
629.71	66870
630.7	40260
631.29	2642
631.88	48200
632.65	13040
633.37	72120
634.28	27850
635.06	99920
635.59	126
636.13	44060
637.15	65910
637.91	18300
638.94	32810
639.96	65870
640.5	2998
641.11	32400
642.02	30860
642.9	63060
643.7	36710
644.2	3063
644.73	44280
645.4	7623
646.06	48910
647.06	29210
648.05	36670
648.6	923
649.14	41810
650.05	27470
650.7	8953
651.32	33310
652.28	48460
653.09	27790
653.91	54220
654.9	127300
655.68	40820
656.3	20400000
657.32	7435000
658.28	3349000
658.82	3054
659.36	881700
660.36	293200
660.94	1419
661.47	82680
662.22	11620
662.94	18320
663.86	62320
664.57	13630
665.28	67180
666.16	39690
666.76	17090
667.47	33490
668.11	7141
668.78	43490
669.39	2299
669.99	45730
670.59	1104
671.15	18270
672.13	40790
672.92	440500
673.58	4169000
674.54	1216000
675.48	257100
676.35	79850
677.31	42940
678.33	164400
678.97	28040
679.66	101500
680.48	77990
681.51	71600
682.1	8137
682.72	63180
683.29	4309
683.9	59140
684.42	174
684.93	36130
685.45	405
685.97	26510
686.76	70910
687.3	179
687.84	58330
688.76	137600
689.59	1147000
690.55	410600
691.15	34210
691.88	79050
692.6	19050
693.35	51140
694.28	61520
695.28	64930
695.86	3503
696.49	25260
697.44	33050
698.13	10860
698.78	44530
699.66	172600
700.49	229400
701.3	74070
702.15	42230
702.98	35280
703.52	114
704.04	22910
704.84	27010
705.46	80200
706.25	107800
707.04	31260
707.89	53700
708.69	17090
709.53	23730
710.06	526
710.57	36480
711.42	8934
712.3	33220
712.91	2739
713.49	42080
714.12	3022
714.72	27910
715.65	42430
716.52	6847
717.22	48270
717.87	1779
718.52	31140
719.39	22750
720.33	28140
721.24	33230
722.15	40910
722.99	8773
723.51	1762
724.11	20710
724.91	43000
725.8	9391
726.31	128
726.84	22480
727.64	10650
728.52	38270
729.44	9831
730.23	25750
730.79	3678
731.39	35620
732.25	14960
733.21	29340
734.08	20000
734.97	34210
735.71	4304
736.31	35400
737.32	75030
738.15	15630
739.14	36150
739.64	194
740.17	24780
741.13	19290
742.12	17210
742.92	20770
743.57	1290
744.22	30880
744.94	16520
745.95	24810
746.78	25340
747.32	160
747.84	10600
748.85	48660
749.77	19710
750.4	8628
751.21	31730
752.22	21000
753.01	7078
753.83	28810
754.86	33110
755.7	21590
756.57	39250
757.31	9155
758.07	15140
759.01	16780
759.68	3193
760.4	40670
761.41	17940
762.04	1246
762.65	8088
763.4	44940
764.11	8642
764.86	19820
765.4	1280
765.97	39100
766.54	2320
767.17	24550
767.82	3303
768.43	15310
769.26	25280
769.81	2150
770.33	27640
771.28	17970
771.81	540
772.38	8780
773.24	29470
773.89	1628
774.48	26820
775.05	779
775.64	13730
776.27	286
776.79	52310
777.37	752
777.96	37190
778.52	1260
779.04	20250
779.86	8926
780.4	222
780.91	30700
781.46	775
782.02	15560
782.57	130
783.09	16530
783.89	3821
784.76	23360
785.67	7142
786.47	24240
787.45	19560
788.33	7944
789.17	11740
789.89	28030
790.62	12340
791.34	37780
791.92	3675
792.62	14030
793.18	1177
793.73	30120
794.57	13220
795.4	8096
796.2	14440
797.04	9155
797.97	31450
798.87	49710
799.44	1186
799.96	23390
800.7	8158
801.54	17290
802.26	3135
803.02	24950
803.77	8667
804.78	22300
805.77	34720
806.66	8525
807.39	21560
807.97	181
808.51	19160
809.46	25230
810.09	3504
810.8	17990
811.69	38260
812.41	11520
813.07	2766
813.66	24390
814.51	7386
815.42	52750
816.29	27290
816.83	1874
817.37	49930
818.33	13210
819.19	11490
820.08	36140
820.95	14350
821.97	28870
822.72	12180
823.3	60040
824.15	18170
824.65	613
825.22	17120
826.14	9736
826.78	21030
827.7	46120
828.52	12450
829.27	7244
830.2	16140
830.99	28380
831.75	8023
832.4	20590
833.26	7330
833.97	30110
834.53	3503
835.18	21490
835.99	7845
836.65	38660
837.46	16080
838.41	30460
839.26	13110
840.18	41580
840.84	7614
841.55	20770
842.36	6485
843.16	24280
844.13	22560
844.94	34290
845.91	7796
846.63	24980
847.62	29480
848.2	1969
848.83	49180
849.82	31780
850.66	25570
851.3	5191
851.94	38270
852.66	22130
853.55	58460
854.36	13100
855.13	16080
856.11	62080
856.88	49660
857.45	2358
858.05	43020
859.06	41720
859.95	30620
860.86	24680
861.82	34020
862.43	450
862.96	77320
863.72	14270
864.23	1095
864.78	15710
865.75	13040
866.68	52380
867.33	1713
867.96	31110
868.86	92150
869.72	37880
870.69	30020
871.35	7444
872.2	25620
873.15	6807
873.96	25490
874.86	35430
875.58	7131
876.52	29520
877.37	38130
878.18	14630
879.09	28250
879.64	1684
880.24	20580
881.09	57320
881.83	10950
882.42	2344
883	19460
883.61	3187
884.23	31850
884.86	1105
885.47	33730
886.09	114
886.66	40760
887.5	24380
888.01	1271
888.54	48350
889.16	8204
889.76	36750
890.31	1282
890.82	18450
891.7	33720
892.65	24900
893.19	2226
893.78	34790
894.76	54080
895.4	5987
896.14	34060
896.69	4809
897.41	24150
898.31	51290
899.15	26260
900.09	23830
900.78	10510
901.51	41760
902.3	13040
903.12	48700
904.05	32420
904.71	10040
905.54	34210
906.49	21890
907.46	28060
908.4	16480
908.93	139
909.47	25500
910.18	52600
910.71	2480
911.34	27840
912.07	4140
912.74	34070
913.54	21720
914.37	32260
915.49	25090
916.35	16920
917.24	41110
917.79	2727
918.34	26120
919.06	11360
919.87	25510
920.4	146
920.9	22540
921.88	30840
922.62	7844
923.3	33980
924.07	19620
924.58	1744
925.13	43720
926.1	23270
926.85	13500
927.71	45870
928.57	20910
929.29	82890
930.15	26450
930.87	6089
931.59	12600
932.49	40830
933.13	1677
933.79	24280
934.38	555
934.97	19630
935.69	15750
936.58	23710
937.26	17110
937.77	2334
938.29	33710
938.86	729
939.47	14320
940.16	4009
940.76	22460
941.43	5396
942.08	30300
942.62	1015
943.15	23540
943.76	551
944.31	26990
945.12	60550
945.78	1584
946.39	25990
947.1	14270
947.85	63110
948.41	6928
949.03	28170
949.96	18910
950.69	10090
951.6	16370
952.15	224
952.71	31210
953.66	7726
954.54	15870
955.14	2142
955.66	24480
956.59	18560
957.41	8724
958.25	18840
958.79	247
959.33	38640
960.21	9279
960.71	1067
961.22	20710
962.1	50080
962.75	4597
963.41	14110
964.33	25140
965.16	14000
965.97	35840
966.47	233
967.03	25650
967.78	5518
968.45	13880
969.28	24340
969.96	5728
970.47	13550
971.22	23330
972.05	8231
972.76	42180
973.55	16090
974.4	12310
975.27	8329
976.13	38660
976.99	13830
977.52	1066
978.06	17350
978.85	14850
979.63	25150
980.28	10670
980.9	58890
981.8	6438
982.52	17720
983.35	5074
984.15	13820
984.75	3122
985.44	25560
986.09	820
986.63	26100
987.3	5314
987.99	29130
988.81	21500
989.32	3246
989.88	16150
990.6	3768
991.31	8997
992.21	18760
993.14	15270
993.88	35710
994.53	3396
995.11	24120
996.04	24920
996.89	34500
997.73	16920
998.65	40040
999.63	32720
1000.61	10380
1001.32	2923
1001.99	35110
1002.67	21020
1003.4	54840
1004.47	25270
1005.1	1945
1005.78	25590
1006.61	12220
1007.26	4025
1007.91	15260
1008.59	6685
1009.21	9946
1010.15	27150
1010.79	4709
1011.47	18690
1012.24	10250
1013.09	25680
1014.1	20320
1014.93	46180
1015.95	55570
1016.76	33590
1017.37	5346
1017.93	30010
1018.93	25270
1019.92	41110
1020.43	39
1020.95	30160
1021.74	5938
1022.62	56670
1023.53	23010
1024.44	8103
1025.19	21850
1026.09	16750
1027.08	23860
1027.96	10270
1028.76	13210
1029.47	6296
1030.25	28490
1031.1	24300
1031.62	1027
1032.18	13230
1033.02	18330
1033.97	19420
1034.94	36580
1035.75	10360
1036.51	29340
1037.37	16170
1037.91	2375
1038.49	8751
1039.32	13560
1040.3	16940
1041.07	9627
1042.06	14480
1042.6	3675
1043.22	13540
1043.78	3550
1044.38	27270
1044.96	939
1045.51	15480
1046.03	375
1046.56	27430
1047.25	1705
1047.89	16960
1048.5	1296
1049.05	26370
1049.58	1694
1050.13	69250
1051.05	3644
1051.87	13900
1052.8	7968
1053.33	2834
1053.98	17440
1054.95	11160
1055.48	142
1055.98	16560
1056.99	8543
1057.92	13610
1058.62	3315
1059.36	11710
1059.96	613
1060.49	19230
1061.48	14400
1062.03	3058
1062.61	14440
1063.22	834
1063.8	28330
1064.66	25060
1065.35	5034
1066.13	18750
1067.13	21490
1068.05	7907
1068.95	14430
1069.82	10040
1070.67	20980
1071.57	9701
1072.45	7277
1073.33	26150
1073.84	608
1074.36	10460
1074.94	865
1075.53	18660
1076.29	2774
1076.92	18080
1077.9	10620
1078.43	709
1078.99	10070
1079.61	1451
1080.31	21420
1081.18	8116
1082.14	8893
1082.74	1429
1083.31	10910
1083.92	2025
1084.59	14700
1085.2	1875
1085.93	24700
1086.44	247
1086.97	13400
1087.7	2372
1088.38	16460
1088.94	2658
1089.55	21580
1090.44	15880
1090.97	265
1091.5	11170
1092.11	1849
1092.71	27910
1093.57	24860
1094.55	10270
1095.38	4635
1096.21	28250
1096.93	5450
1097.69	20960
1098.47	5400
1099.26	10790
1099.78	489
1100.31	11410
1101.29	9893
1101.87	1548
1102.47	7759
1103.49	10780
1104.29	13990
1105.17	8234
1105.71	684
1106.32	25960
1107.21	6092
1108.15	10070
1109.14	12490
1109.71	1482
1110.3	11800
1111.13	18470
1112.07	15080
1113.08	15730
1114.01	21350
1114.6	1418
1115.34	9552
1116.18	9805
1116.72	469
1117.26	37570
1117.98	7338
1118.75	6748
1119.64	23170
1120.5	6384
1121.09	1161
1121.66	12610
1122.52	8314
1123.34	8144
1124.13	12500
1125.1	11000
1125.87	39210
1126.55	3913
1127.27	8379
1128.2	10980
1129.01	3754
1129.64	11720
1130.49	21520
1131.17	9865
1131.71	1001
1132.29	16160
1133.21	7564
1133.83	807
1134.37	8657
1134.92	873
1135.45	13170
1136.14	2716
1136.86	8246
1137.39	203
1137.91	14230
1138.77	13390
1139.45	1513
1140.04	8033
1140.96	15700
1141.77	6838
1142.71	42230
1143.46	4598
1144.35	12600
1144.97	1762
1145.54	14410
1146.13	1272
1146.77	9182
1147.49	4106
1148.32	9512
1149.29	13160
1150.19	18950
1150.95	10920
1151.71	3748
1152.53	12700
1153.17	427
1153.73	15180
1154.5	9981
1155.3	22790
1155.8	418
1156.33	9462
1156.91	572
1157.46	17620
1158.43	9245
1159.03	388
1159.59	17310
1160.49	5470
1161.35	19730
1162.03	9282
1162.76	36670
1163.68	5685
1164.65	20410
1165.6	14290
1166.25	2440
1166.93	13830
1167.69	12270
1168.48	5771
1169.37	23170
1169.92	1705
1170.5	11760
1171.02	192
1171.58	9415
1172.47	11640
1173.02	394
1173.56	34790
1174.44	7817
1175.14	5121
1175.99	27570
1176.89	10300
1177.68	3984
1178.53	9118
1179.36	10740
1180.09	23260
1180.92	10590
1181.77	8803
1182.45	4815
1182.98	139
1183.48	12840
1184.06	1497
1184.61	8802
1185.44	19230
1186.05	1463
1186.7	10300
1187.67	11210
1188.62	11750
1189.21	823
1189.75	16240
1190.37	2277
1190.98	16760
1191.78	4252
1192.63	9030
1193.25	1278
1193.89	10440
1194.92	14620
1195.52	4150
1196.04	13410
1197.04	20310
1197.67	1883
1198.37	13110
1199.05	3813
1199.65	18190
1200.57	22040
1201.12	793
1201.73	6945
1202.6	13680
1203.32	2543
1204.03	15380
1204.88	9770
1205.85	47700
1206.41	964
1206.93	12000
1207.85	28150
1208.77	10300
1209.52	3888
1210.27	26700
1211.21	7996
1211.93	2535
1212.61	23730
1213.45	7985
1214.31	27320
1215	4635
1215.65	10650
1216.17	359
1216.73	20980
1217.46	6400
1218.26	14350
1219.23	15510
1219.85	4710
1220.61	10910
1221.49	23000
1222.27	8178
1222.92	7157
1223.74	11540
1224.33	1180
1224.96	7127
1225.95	13190
1226.51	2473
1227.14	40750
1228.15	12150
1228.66	171
1229.19	18180
1229.76	1380
1230.38	25320
1231.27	15290
1231.97	1930
1232.62	17610
1233.18	1017
1233.72	23800
1234.26	153
1234.82	20090
1235.72	3662
1236.49	15440
1237.15	2175
1237.79	14500
1238.69	9055
1239.31	3638
1239.9	13300
1240.43	192
1240.96	17560
1241.46	434
1241.98	14420
1242.92	11340
1243.8	18310
1244.63	10600
1245.44	14260
1246.04	1474
1246.61	11490
1247.12	219
1247.64	20270
1248.44	5908
1249.28	18010
1250.3	15650
1250.99	4454
1251.82	13750
1252.46	2272
1253.15	8724
1254.09	23730
1254.72	1746
1255.33	18250
1255.89	267
1256.39	13050
1257.1	5953
1257.88	24630
1258.84	9728
1259.84	7774
1260.78	10710
1261.36	3269
1261.97	12360
1262.5	791
1263.06	23310
1264.08	8364
1265.12	10360
1266.06	10800
1266.77	2091
1267.35	15040
1267.99	1866
1268.56	45770
1269.14	5914
1269.75	21440
1270.72	18230
1271.62	11460
1272.37	7148
1273.14	20790
1273.66	437
1274.2	10470
1274.79	1540
1275.44	16230
1276.29	9630
1277.23	18220
1277.75	94
1278.29	15520
1278.97	2688
1279.7	8574
1280.5	32630
1281.31	14560
1282.09	11110
1282.66	503
1283.18	19870
1284.18	19690
1284.79	899
1285.36	15680
1286.21	38530
1287.15	13730
1288.16	9324
1288.67	165
1289.2	11100
1290.23	17720
1290.88	1435
1291.46	22310
1292.08	2211
1292.68	11230
1293.62	16700
1294.57	8528
1295.46	10570
1296.41	7637
1297.42	28650
1298.3	8827
1298.85	1496
1299.47	16590
1300.31	17140
1301.32	20960
1302.02	10130
1302.95	27270
1303.79	9492
1304.38	1056
1305.03	12800
1305.93	15640
1306.92	20350
1307.77	8139
1308.62	10350
1309.44	8205
1310.14	26490
1310.99	94900
1311.72	1559000
1312.64	1345000
1313.65	903800
1314.18	270
1314.72	591500
1315.67	136600
1316.53	84510
1317.39	43350
1318.19	20960
1319.04	15320
1319.92	14130
1320.43	91
1320.95	17930
1321.51	674
1322.08	21650
1322.94	12700
1323.5	1139
1324.1	6396
1324.96	16410
1325.61	2045
1326.26	20610
1326.86	1209
1327.39	21770
1327.91	503
1328.41	49800
1328.96	1570
1329.53	22690
1330.35	16770
1331.03	2990
1331.72	13490
1332.33	1263
1332.9	29030
1333.59	159000
1334.11	1241
1334.62	130600
1335.27	20630
1335.87	89480
1336.61	43930
1337.33	30970
1337.99	3147
1338.53	17790
1339.5	14000
1340.43	6616
1341.12	3673
1341.81	21880
1342.6	20910
1343.23	6044
1343.99	15830
1345.05	54490
1345.85	133600
1346.65	92350
1347.24	10910
1347.85	64120
1348.84	54790
1349.53	2775
1350.08	44490
1350.95	25440
1351.85	34480
1352.67	6081
1353.45	10630
1354.41	23130
1355.15	2918
1355.85	15670
1356.38	176
1356.94	11720
1357.46	531
1358.03	11130
1359.02	19380
1359.96	12790
1361.02	19570
1361.99	7855
1362.83	5004
1363.84	11280
1364.65	5030
1365.46	12840
1366.3	5314
1367.1	13370
1368.01	17050
1368.81	22730
1369.34	706
1369.97	15670
1370.76	6631
1371.67	17790
1372.17	558
1372.69	15310
1373.62	8995
1374.59	9146
1375.58	17490
1376.5	13880
1377.04	1822
1377.55	29510
1378.4	45120
1379.32	30180
1380.09	10470
1380.96	22980
1381.8	13060
1382.75	9730
1383.57	6005
1384.42	28000
1385.43	9447
1386.35	3753
1387.15	14430
1388.11	7265
1388.77	2290
1389.38	23950
1390.1	5478
1390.81	11930
1391.8	6908
1392.78	15440
1393.37	3480
1393.99	23290
1394.65	1151
1395.22	8597
1396.28	9524
1397.24	34020
1398.2	8575
1399.11	18910
1399.66	2062
1400.33	18020
1401.18	5994
1401.98	13420
1402.89	21300
1403.56	3072
1404.3	11110
1404.81	267
1405.35	13230
1406.04	4510
1406.8	11030
1407.59	5767
1408.11	231
1408.65	9277
1409.3	4242
1409.92	12950
1410.51	674
1411.08	13490
1411.84	3451
1412.59	10170
1413.5	7861
1414.35	12620
1415.09	3674
1415.76	12020
1416.34	332
1416.99	18970
1417.53	773
1418.09	11330
1418.59	64
1419.1	7124
1420.11	12440
1421.03	11000
1422.01	7320
1422.91	9442
1423.74	22200
1424.44	3363
1425.21	7214
1425.93	3198
1426.59	9382
1427.5	13960
1428.12	1380
1428.75	14320
1429.5	1936
1430.17	16260
1431.14	5729
1432.06	8053
1433	9841
1433.51	101
1434.03	9162
1434.67	1164
1435.34	13180
1436.25	6080
1437.08	14820
1438.05	6651
1438.72	1869
1439.35	6544
1439.92	1031
1440.53	10630
1441.46	10040
1442.31	39830
1443.01	3219
1443.75	20400
1444.75	11550
1445.34	857
1445.92	15150
1446.71	3740
1447.41	9803
1448.42	10940
1449.26	16340
1449.82	1001
1450.49	12500
1451.36	6159
1451.93	667
1452.52	7169
1453.27	5406
1454.14	16050
1455.08	11540
1455.85	3419
1456.61	9163
1457.59	12170
1458.18	724
1458.73	10840
1459.74	10510
1460.31	1617
1460.85	33040
1461.84	5860
1462.68	9651
1463.25	213
1463.75	9632
1464.49	3520
1465.28	13620
1466.14	5234
1467	10540
1468.05	9648
1468.9	4692
1469.63	9776
1470.4	1538
1471.05	29170
1472.02	12940
1472.89	4766
1473.67	11370
1474.5	20530
1475.39	8628
1476.31	10960
1476.91	1510
1477.49	13460
1478.07	606
1478.65	12130
1479.26	1271
1479.82	30190
1480.71	9778
1481.69	9278
1482.22	452
1482.76	9672
1483.51	3638
1484.24	11950
1485.14	6609
1485.81	2275
1486.5	8457
1487.34	9901
1488.28	6218
1489.1	11900
1489.79	2783
1490.51	6717
1491.41	25490
1492.42	7352
1493.42	7104
1494.35	8889
1494.96	1436
1495.55	10720
1496.47	12200
1497.3	5848
1498.34	17920
1499.3	8664
1500.11	6456
1501.03	7548
1502.04	13640
1502.98	10550
1503.93	7162
1504.89	5742
1505.83	7474
1506.77	11150
1507.46	4636
1508.28	10580
1509.23	12310
1510.03	5292
1510.92	13580
1511.75	10290
1512.53	3809
1513.29	10770
1514.02	3914
1514.77	14060
1515.28	62
1515.86	9495
1516.57	2910
1517.33	10200
1518.14	6640
1519	12980
1519.79	7888
1520.78	11520
1521.71	6698
1522.51	4586
1523.37	8766
1524.07	1773
1524.72	8776
1525.6	11870
1526.12	254
1526.65	14130
1527.39	3753
1528.15	7788
1529.01	5862
1530.01	7942
1530.85	5546
1531.8	8841
1532.66	3292
1533.48	6140
1534.06	823
1534.62	9584
1535.56	11570
1536.32	7428
1537.32	7969
1537.91	2952
1538.63	8317
1539.39	3177
1540.08	8983
1541.08	16430
1541.8	8993
1542.79	9885
1543.35	423
1543.89	6668
1544.76	8354
1545.63	16160
1546.15	274
1546.66	8429
1547.22	1070
1547.82	8571
1548.48	1998
1549.13	8395
1549.91	3867
1550.72	8233
1551.22	295
1551.73	8650
1552.5	2917
1553.21	7989
1553.73	158
1554.26	6188
1555.14	9703
1556.14	6812
1556.87	2784
1557.54	22800
1558.07	622
1558.59	14130
1559.27	2585
1559.92	7896
1560.72	3155
1561.58	7834
1562.1	194
1562.64	7991
1563.21	356
1563.78	6194
1564.54	4204
1565.33	10490
1566.19	4769
1567.01	22330
1567.58	2000
1568.19	10010
1568.79	21080
1569.7	6868
1570.71	7550
1571.54	2906
1572.31	7064
1573.24	6938
1574.04	3570
1574.83	9225
1575.41	960
1575.99	9100
1576.53	149
1577.04	10490
1577.8	3769
1578.65	6934
1579.69	8764
1580.68	7547
1581.59	8349
1582.11	146
1582.65	7026
1583.36	3382
1584.14	16410
1585.1	8580
1585.64	290
1586.17	6650
1586.72	80
1587.24	8741
1587.95	107
1588.47	8736
1589.28	2689
1590.02	13330
1590.77	3935
1591.61	7344
1592.58	9664
1593.12	249
1593.65	5296
1594.38	14040
1594.89	368
1595.41	17340
1596.06	1486
1596.65	10520
1597.4	3888
1598.17	6933
1599.08	4731
1599.91	6340
1600.84	8229
1601.58	3270
1602.29	6252
1603.09	9748
1603.68	553
1604.22	12260
1605.1	4983
1605.96	11980
1606.81	6035
1607.38	1134
1607.96	10770
1608.91	8304
1609.71	4774
1610.53	8946
1611.17	1447
1611.75	10310
1612.73	8020
1613.48	3137
[truncated: 519 more rows]

## Sheet: Mass spec (1.50-1.80)
130.27	8187
130.82	678
131.37	10530
131.87	105
132.39	19970
133.14	12220
134.12	13920
134.63	155
135.14	28520
136.08	53110
137.04	12810
137.97	13620
138.59	4985
139.19	30260
139.97	172900
140.98	34750
141.54	2137
142.09	34820
142.98	72320
143.78	26260
144.67	49220
145.57	28750
146.31	3460
146.89	49240
147.45	7158
148.04	156200
148.55	931
149.07	24680
150.04	28030
151.02	56030
151.64	17820
152.21	62660
153.14	29090
153.81	5193
154.45	18040
155.3	36240
156.18	10760
157.07	21550
157.88	44660
158.49	3205
159.07	23270
159.8	6016
160.49	17600
161.14	4301
161.77	20120
162.43	3912
163.07	27780
163.65	2474
164.18	34460
164.71	1068
165.25	35120
166.15	14750
167.06	28910
167.95	24570
168.48	4256
169.04	205300
170.01	68400
170.99	93040
171.98	52220
172.55	4516
173.08	47440
173.59	137
174.11	20080
175.01	32530
175.94	25270
176.5	203
177.06	31540
178.03	16010
178.56	1815
179.08	25290
179.67	1627
180.27	22330
181.04	91350
181.96	18770
182.93	38960
183.43	43
183.97	28040
184.51	2368
185.04	51110
185.58	552
186.12	47750
187.09	29500
187.88	17490
188.51	3758
189.11	30740
189.63	370
190.14	20340
190.67	1143
191.21	17230
192.17	22660
192.94	11460
193.92	22370
194.5	2721
195.06	25990
195.96	25030
196.82	31620
197.84	48950
198.45	5752
199.09	98630
200.07	21390
201.06	37770
202.01	22310
202.6	585
203.15	17260
203.68	505
204.27	14270
205.21	16450
206.13	16270
206.69	686
207.25	22810
207.99	8623
208.6	34400
209.37	9508
210.22	14910
211.12	17300
211.73	2344
212.37	22250
213.22	35750
214.08	26730
214.85	27980
215.73	19710
216.41	7215
217.1	32040
217.69	2541
218.29	16290
219.07	26350
219.74	3780
220.35	22770
221.27	17750
222.15	8978
223.07	25880
223.85	40900
224.5	1197
225.09	35010
225.66	3324
226.25	44970
227.17	36790
228.11	49740
228.67	2714
229.24	49870
230.25	145100
231.18	32610
232.17	20790
233.11	13350
233.62	210
234.13	9457
234.67	818
235.22	25100
236.13	14090
237.08	41950
237.6	30
238.11	14760
238.68	1118
239.22	29430
240.19	27400
241.07	38550
242.08	30940
243.1	98230
243.71	8195
244.27	39130
245.22	31030
246.2	18110
246.71	254
247.22	14010
248.07	15630
248.87	32130
249.47	197
250.06	27280
250.97	15340
251.81	22260
252.47	1586
253.09	25910
253.61	573
254.15	17570
254.7	2952
255.24	33640
255.9	5683
256.52	22510
257.25	114700
258.18	82770
259.13	88150
260.08	96050
260.6	355
261.14	40170
262.1	39570
262.66	2750
263.3	17920
264.24	18950
264.81	753
265.37	17500
266.31	26690
267.12	18140
268.05	22370
269.03	98030
269.74	13170
270.45	33690
271.21	223700
272.17	44120
272.69	2149
273.2	134400
273.73	5046
274.31	300100
275.23	68090
276.21	15870
277.05	19380
278.01	27930
278.63	1604
279.16	42100
280.08	22180
280.84	4001
281.47	29180
282.39	39430
283.34	41000
284.33	23790
285.21	144900
286.05	51050
286.61	14720
287.2	234800
287.75	1774
288.32	66880
289.19	41820
289.71	279
290.31	210000
291.3	44150
292.31	22070
293.16	16820
294.11	32480
294.66	2395
295.2	25230
296.15	51080
297.15	68570
298.04	38760
298.61	3095
299.19	138200
299.72	3452
300.38	47810
301.25	195600
302.23	65630
303.13	56710
303.65	1568
304.27	35540
305.26	34920
306.22	31440
307.2	27520
308.11	17320
308.67	361
309.23	31050
309.95	6724
310.59	89330
311.35	62710
312.27	45810
313.17	161700
313.68	3433
314.2	70440
315.11	103700
316.11	47500
316.64	757
317.19	56310
318.13	89660
319.07	48310
320.06	20920
320.57	181
321.07	42540
321.68	1245
322.31	19490
323.11	171000
324.03	84180
324.62	18460
325.2	213200
326.26	82540
327.19	257000
327.73	2308
328.29	99440
329.2	120200
330.17	68460
331.11	57020
332.14	66600
333.14	43200
333.7	1903
334.21	50640
335.08	44790
335.75	5249
336.38	35440
337.32	36740
337.84	1262
338.35	49040
339.24	105600
340.18	50170
340.69	4908
341.21	648100
342.22	216600
342.76	6398
343.27	562000
344.23	160900
345.23	166900
345.8	17230
346.48	96790
347.29	23140
348.16	36650
349	20190
349.77	51950
350.55	15480
351.3	45030
352.19	64660
353.13	197900
353.66	7055
354.23	98290
355.18	605900
356.06	159600
356.62	17500
357.21	170000
358.2	54640
359.19	403200
359.74	5041
360.25	174600
361.23	207300
361.75	56
362.26	105000
363.2	128100
364.14	78200
365.15	48250
366.16	20800
367.06	54350
367.87	115300
368.49	16680
369.1	176100
369.66	11100
370.37	122800
371.28	102300
372.22	67810
373.02	40910
373.85	55190
374.5	7460
375.25	57410
376.11	126000
376.7	27910
377.46	87330
378.31	29340
379.2	67600
380.18	53890
381.15	260500
382.2	77230
382.72	965
383.23	146600
384.21	83870
384.74	7651
385.27	79360
386.27	34880
387.28	40640
388.2	26780
388.95	74360
389.68	13760
390.31	24750
391.23	42760
392.23	45160
393.12	30410
393.8	6512
394.4	27120
395.3	26000
395.81	710
396.33	22650
397.25	59990
398.24	47160
399.16	90630
400.17	57550
401.13	28370
401.89	56330
402.46	6354
403.07	33830
403.63	3439
404.22	43120
404.88	5797
405.52	66220
406.14	4128
406.77	33820
407.67	22830
408.68	45660
409.24	2352
409.92	39270
410.45	5639
411.1	39040
412.02	32460
412.54	311
413.08	39630
413.95	39240
414.92	40090
415.51	5545
416.25	45330
416.9	5680
417.57	23960
418.45	11150
419.27	18550
420.11	18000
420.96	33590
422.02	16940
422.55	666
423.12	17740
423.8	2133
424.38	18990
425.3	38250
425.9	1089
426.45	32550
427.39	28120
428.16	7648
428.81	38730
429.53	17810
430.55	23600
431.42	17340
432.02	2454
432.61	19260
433.5	34660
434.12	1205
434.66	19150
435.31	6001
436.14	16310
436.73	554
437.27	31950
438.18	14080
439.09	21520
439.65	870
440.26	19710
441.26	25200
442.22	18470
443.12	29720
444.07	15810
444.94	11290
445.46	96
445.96	17390
446.54	907
447.12	20600
447.96	35250
448.51	798
449.14	28120
449.7	514
450.22	19880
450.73	59
451.26	45490
452.2	22100
453.12	54220
453.99	13090
454.71	12460
455.39	54260
456.29	28770
457.1	8953
457.83	23940
458.6	6213
459.37	22480
460.14	10400
460.98	34250
461.58	1154
462.17	23630
462.76	1077
463.36	19410
464.29	13640
465.06	17160
465.91	26100
466.84	21780
467.79	15850
468.45	4640
469.14	23290
469.68	55
470.18	15830
471.14	24890
471.74	3374
472.39	21070
473.09	9681
473.77	32730
474.53	12330
475.46	23650
476.36	15900
477.29	15140
478.22	29250
479.1	13890
479.65	1120
480.21	14230
481.19	34540
482.15	20910
482.69	531
483.31	16470
484.09	5206
484.65	12700
485.5	22200
486.04	588
486.61	19040
487.42	12770
488.25	21050
489.12	17110
489.7	423
490.23	9842
491.12	25330
491.88	13330
492.65	26840
493.47	26000
494.34	25540
495.26	14420
496.03	9555
496.59	1738
497.24	34480
498.05	7004
498.91	23630
499.86	23400
500.52	3226
501.15	15780
501.81	4872
502.43	24610
503	1225
503.56	16340
504.43	31110
505.07	6046
505.68	31560
506.24	1579
506.75	31600
507.42	1411
508.04	25640
508.65	1919
509.23	28250
510.17	15730
511.05	8644
511.77	19450
512.3	157
512.82	35590
513.68	17430
514.53	13770
515.41	30570
516.44	14330
517.44	19840
518.25	13930
519.01	22700
519.91	13690
520.68	17400
521.46	23380
522.4	14100
523.25	30310
524.31	15560
525.16	33620
525.83	1814
526.43	26660
527.24	56460
527.84	2471
528.37	29310
529.03	3254
529.65	43850
530.6	49320
531.28	3844
531.94	55980
532.76	8019
533.64	20390
534.16	916
534.73	23950
535.37	4609
536.04	23660
536.73	8808
537.51	24970
538.43	34250
539.38	29730
539.91	593
540.43	27590
541.04	6069
541.76	29910
542.5	10540
543.01	2217
543.51	21390
544.17	2773
544.86	31370
545.56	10310
546.23	24580
547.17	25730
547.86	18830
548.58	43480
549.21	5085
549.78	28440
550.62	13060
551.4	35220
551.92	27
552.46	18420
553.39	27090
554.4	15050
555.35	41860
556.26	17060
556.92	4421
557.5	35350
558.48	27440
559.03	452
559.56	48650
560.29	22200
561.08	10230
561.8	37520
562.36	3188
562.91	20380
563.71	37190
564.77	13980
565.35	838
565.9	25240
566.48	2570
567.07	39810
567.92	13600
568.87	31830
569.81	42490
570.41	1890
571.04	34760
572	33740
572.82	6059
573.65	30160
574.54	27360
575.41	23300
576.1	11920
576.83	37920
577.41	6122
578.02	33990
578.87	30730
579.85	21900
580.48	2178
581.16	39150
582.08	22280
583.04	35220
583.91	11290
584.82	22070
585.65	34990
586.5	21520
587.16	3973
587.93	28570
588.68	9547
589.31	46750
590.31	45810
591.04	16640
591.76	36310
592.6	48040
593.38	17220
594.16	36240
594.75	4913
595.36	43310
596.14	14770
596.93	29500
597.44	1964
597.96	60760
598.61	6037
599.28	43210
600.17	23610
601.02	36230
601.96	42330
602.71	8833
603.36	15220
604.21	33320
604.9	2994
605.55	35980
606.52	27460
607.13	2327
607.7	31910
608.36	16290
609.01	51190
609.95	30400
610.6	7031
611.21	50810
611.88	6722
612.48	52080
613.27	256200
614.19	86730
615.11	54850
616.02	21870
616.91	27840
617.43	1006
617.93	36610
618.48	920
619.03	46060
619.81	24070
620.44	5726
621.17	54620
621.99	4536
622.61	30960
623.57	60980
624.4	39630
625.24	40070
625.76	872
626.31	34290
627.01	6128
627.8	33290
628.31	88
628.85	26590
629.69	72450
630.64	32840
631.16	1364
631.69	53950
632.45	16040
633.13	55470
633.91	23840
634.96	79020
635.64	12070
636.3	34350
637.19	51610
637.96	13020
638.56	4037
639.14	36770
640.1	43340
641.11	30570
642.05	33570
642.95	46850
643.79	30850
644.41	6892
645.01	38320
646	46900
646.97	26960
647.5	206
648.02	30130
648.55	1984
649.09	43630
650.04	37770
650.71	6736
651.32	29230
652.36	54410
653.25	20130
654.01	52130
654.8	129300
655.64	33580
656.3	28580000
657.31	10810000
658.27	4739000
658.8	23130
659.32	1208000
659.86	7002
660.37	362000
660.89	7334
661.43	84060
662.17	15930
662.82	29590
663.35	241
663.86	46900
664.6	13070
665.34	52850
666.36	41870
667.02	7968
667.66	35230
668.56	37330
669.47	23960
670.29	37510
671.24	21420
672.08	42070
672.92	299400
673.58	2786000
674.54	820700
675.48	196700
676.32	71670
676.84	448
677.35	39590
678.32	147400
679.26	101500
680.26	81950
680.91	13760
681.55	121200
682.1	5425
682.65	99720
683.27	7429
683.9	45580
684.42	194
684.94	31160
685.89	23680
686.77	52230
687.27	1090
687.8	45940
688.76	98320
689.59	774600
690.56	277600
691.13	21610
691.79	61900
692.5	18540
693.32	42200
694.31	62630
695.31	50000
696.03	5604
696.65	27920
697.52	35030
698.14	10280
698.77	44630
699.65	118000
700.5	164200
701.31	51680
701.92	6947
702.5	55860
703.37	18980
704.27	23140
704.84	2372
705.35	74390
706.27	81980
707.07	23480
707.88	38050
708.71	26490
709.57	21970
710.2	5721
710.76	31390
711.58	13090
712.44	30280
712.97	507
713.5	41750
714.03	1164
714.66	24320
715.69	32430
716.52	6384
717.26	39240
717.81	736
718.37	16570
719.14	32040
719.67	1146
720.23	34540
721.23	26150
722.17	37950
723.11	8995
724.12	15580
724.93	36850
725.48	817
726.02	13330
726.55	704
727.06	21380
727.85	6647
728.51	27970
729.39	11510
730.18	21330
730.79	2912
731.41	30020
732.19	10980
733.03	20300
733.87	21040
734.41	547
734.95	27410
735.69	3501
736.32	32470
737.33	54590
738.05	17880
738.63	4284
739.25	31730
740.19	21090
741.04	21100
741.92	10520
742.76	22020
743.47	5793
744.2	22540
745	15220
745.94	19340
746.82	28670
747.81	10020
748.75	58480
749.72	18340
750.43	8751
751.19	39830
751.7	492
752.24	18320
752.79	606
753.33	26670
754.25	21140
755.16	52440
755.81	8257
756.5	38100
757.41	13980
758.04	1926
758.63	17760
759.52	9081
760.39	30510
760.94	1409
761.53	18750
762.5	8917
763.36	40170
764.17	9088
764.97	28220
765.51	1282
766.07	33840
766.59	643
767.12	23210
767.81	2756
768.42	13060
769.19	22210
769.78	2257
770.34	22210
771.3	14740
772.31	8854
773.2	22840
773.82	2189
774.44	25910
775.08	1322
775.73	15900
776.27	190
776.79	37370
777.35	3095
777.97	29870
778.52	1213
779.06	18610
779.91	16270
780.94	25680
781.48	233
782.01	12890
782.54	175
783.11	25890
783.88	6169
784.54	16030
785.56	19530
786.53	20390
787.36	16590
788.2	10430
789.08	13460
789.89	26750
790.61	12570
791.36	28340
792.32	15120
793	4473
793.66	21010
794.33	8671
795.14	16170
795.91	6125
796.64	15890
797.33	4290
798	29420
798.94	43750
799.45	904
799.99	18350
800.7	8136
801.54	19580
802.19	3513
802.91	27940
803.75	11050
804.71	19120
805.64	41080
806.53	9900
807.38	17110
807.95	178
808.5	17770
809.4	23870
810.04	4062
810.77	13880
811.64	45620
812.39	11700
813.1	2937
813.79	23370
814.59	6551
815.42	37390
816.31	20820
816.84	1640
817.38	35030
818.13	5463
818.77	12840
819.66	20990
820.48	42620
821.24	5881
822.09	29320
822.74	8477
823.35	46390
824.31	16730
825.11	16080
825.94	5998
826.68	19290
827.63	32800
828.45	12440
829.01	3204
829.61	13840
830.32	8028
830.93	22760
831.72	7600
832.43	16480
833.29	6745
833.98	22110
834.53	2715
835.17	16860
835.91	6104
836.58	28120
837.44	13890
838.36	26020
839.22	10430
840.08	27040
840.99	25160
841.52	403
842.11	22420
843.11	19810
844.04	22370
844.88	32730
845.9	8909
846.63	18750
847.63	26290
848.22	1901
848.85	47810
849.82	25990
850.63	21010
851.31	5529
851.96	28300
852.71	18740
853.61	45780
854.31	4852
855	17490
855.53	383
856.11	44380
856.88	34810
857.44	2138
858.02	34300
859.07	31310
860	28150
860.86	19230
861.83	25710
862.38	112
862.96	61210
863.67	16750
864.23	1918
864.82	15800
865.74	14850
866.68	38980
867.27	865
867.86	28200
868.85	71030
869.71	29910
870.24	158
870.74	27750
871.39	6269
872.19	21510
873.03	7181
873.91	25590
874.85	25250
875.61	6401
876.51	21420
877.32	31390
878.33	20640
879.27	16850
880.17	20290
881.1	42260
881.87	18000
882.43	1916
883.03	18930
883.99	25570
884.53	1156
885.1	40990
885.84	10780
886.66	29650
887.53	19340
888.53	34380
889.16	6049
889.77	27500
890.27	283
890.79	16530
891.68	39100
892.64	22530
893.23	3016
893.78	33650
894.76	38240
895.49	6397
896.2	28780
896.79	752
897.41	21700
898.37	41780
899.23	14910
900.11	19510
900.79	8001
901.52	31540
902.29	11350
903.17	44090
904.05	25560
904.72	7771
905.63	33570
906.42	21170
907.05	4346
907.65	22730
908.6	9581
909.43	20250
910.23	50110
910.8	2741
911.38	29110
912.04	3489
912.69	27000
913.53	20140
914.38	25340
914.93	586
915.49	22650
916.35	12410
917.2	37050
918.24	19800
919.1	17020
919.93	24100
920.45	1198
920.98	18120
921.94	51440
922.61	7561
923.32	30660
924.12	17330
924.63	37
925.14	35400
926.13	25360
926.83	14260
927.69	37660
928.56	15120
929.23	69700
930.15	19500
930.79	3790
931.5	13830
932.49	29650
933.45	10360
934.26	21740
934.77	514
935.35	38150
935.91	2173
936.54	36690
937.36	16050
937.87	3589
938.39	22630
939.11	6605
939.82	14670
940.76	19430
941.42	4350
942.08	22380
942.63	845
943.2	21170
943.78	495
944.29	19720
945.13	50920
945.77	1166
946.36	26080
947.37	31390
948.37	65300
949.29	17440
950.24	16630
950.9	3267
951.64	13970
952.23	896
952.77	31600
953.62	9719
954.54	14290
955.12	1762
955.66	18840
956.45	9896
957.28	20100
958.27	24910
959.28	26410
959.91	29490
960.52	3267
961.17	18720
962.1	35910
963.08	19190
963.75	3597
964.4	19700
965.17	11100
965.96	29180
966.67	7388
967.44	20700
968.44	10970
969.27	18620
970.29	17810
971.22	24850
971.85	3290
972.56	44900
973.53	18870
974.18	4590
974.8	15200
975.63	8010
976.29	29590
977.17	12300
978.19	16370
978.89	9403
979.64	23260
980.27	7548
980.91	43190
981.77	5717
982.49	16310
983.31	6545
984.14	12780
984.74	2697
985.43	20380
986.13	1873
986.7	22980
987.36	3115
987.98	22630
988.79	19670
989.32	2372
989.89	14080
990.46	1267
991.04	9591
992.05	21170
992.61	1536
993.12	13280
993.94	29670
994.55	3962
995.14	20200
996.07	19490
996.96	25960
997.72	12010
998.63	31790
999.65	26100
1000.55	11220
1001.44	13550
1002.25	37450
1003.1	31510
1003.92	40700
1004.88	10620
1005.77	22920
1006.62	10880
1007.24	2885
1007.81	10900
1008.64	14040
1009.43	5951
1010.17	22360
1011.04	15360
1011.97	17070
1012.51	1197
1013.08	21190
1013.75	4018
1014.47	34470
1015.36	38570
1015.91	6993
1016.51	47000
1017.11	3395
1017.84	34060
1018.68	17250
1019.52	28600
1020.19	15860
1021.02	35000
1021.79	5257
1022.62	42970
1023.53	18020
1024.28	2795
1024.92	18720
1025.83	26150
1026.43	3896
1026.99	28860
1027.91	11800
1028.73	15870
1029.54	6854
1030.35	26120
1031.16	19460
1032.18	13200
1033.08	36430
1033.97	14600
1034.93	35300
1035.75	7781
1036.51	22830
1037.47	17850
1038.34	3491
1038.97	11090
1039.84	10570
1040.71	15640
1041.27	117
1041.82	10210
1042.44	4132
1042.98	17470
1043.7	5373
1044.38	23050
1044.93	566
1045.46	13570
1045.99	841
1046.56	22810
1047.2	1742
1047.82	16150
1048.47	1790
1049.06	20700
1049.58	1286
1050.14	49810
1050.95	3358
1051.76	14010
1052.7	8135
1053.34	3564
1054	15290
1054.91	10530
1055.46	962
1056.01	28940
1057	8021
1057.91	14310
1058.64	2856
1059.33	12440
1059.86	79
1060.42	18940
1061.04	1248
1061.61	17050
1062.21	2377
1062.78	11480
1063.3	32
1063.81	20750
1064.69	20740
1065.38	4307
1066.14	15730
1067.11	17730
1067.69	786
1068.24	16530
1068.89	3267
1069.6	14980
1070.56	14860
1071.4	26280
1072	1264
1072.62	11020
1073.53	26740
1074.04	329
1074.54	10240
1075.44	16420
1076.07	1343
1076.71	16790
1077.72	13980
1078.72	10710
1079.53	4839
1080.35	17550
1081.19	8203
1082.13	7992
1082.67	681
1083.23	10270
1083.95	5380
1084.75	15640
1085.34	739
1085.94	22160
1086.95	13510
1087.79	3506
1088.53	18840
1089.55	17320
1090.43	13450
1090.97	549
1091.5	11070
1092.12	1519
1092.72	20810
1093.71	29460
1094.6	10340
1095.34	4499
1096.18	21440
1096.89	5613
1097.65	16280
1098.3	3242
1098.98	9955
1099.96	12600
1100.72	4558
1101.5	12440
1102.48	8990
1103.43	9749
1104.29	12260
1105.04	6312
1105.67	2026
1106.34	23110
1107.23	7267
1108.16	8905
1109.16	12210
1109.75	1624
1110.33	10700
1111.22	16500
1112.16	12070
1112.88	4539
1113.49	17540
1114.33	13930
1114.85	133
1115.35	9194
1116.27	12190
1117.26	28610
1118.25	12270
1118.93	2764
1119.65	16770
1120.51	6191
1121.19	1674
1121.81	14540
1122.57	6264
1123.34	8728
1124.21	13320
1125.14	8276
1125.86	30570
1126.62	5311
1127.44	9167
1128.3	9919
1128.99	1956
1129.56	12710
1130.49	17010
1131.18	8629
1131.75	1345
1132.37	17940
1133.26	11270
1133.83	1437
1134.42	8122
1135.4	10550
1136.11	3585
1136.89	9872
1137.43	520
1137.96	14120
1138.77	10280
1139.37	1045
1139.93	9736
1140.91	17760
1141.76	6991
1142.71	30770
1143.6	5425
1144.5	13250
1145.05	705
1145.64	16560
1146.18	572
1146.75	12570
1147.51	4487
1148.3	8574
1149.29	10980
1150.19	14510
1151	9835
1151.7	4307
1152.52	11130
1153.15	184
1153.7	15290
1154.48	9877
1155.28	17780
1156.2	8681
1156.81	1864
1157.39	16070
1158.4	8593
1159.05	997
1159.65	22350
1160.42	4164
1161.21	17140
1161.97	9428
1162.77	27760
1163.69	5295
1164.64	17990
1165.55	11680
1166.2	3659
1166.91	13500
1167.8	13910
1168.55	5024
1169.41	18600
1169.97	450
1170.5	10410
1171.2	2047
1171.86	13710
1172.73	5989
1173.56	26610
1174.42	7881
1174.95	335
1175.46	13630
1176.33	20510
1177.15	7935
1177.82	3573
1178.57	8313
1179.47	25060
1180.47	18600
1181.06	1594
1181.64	11330
1182.39	4276
1183.21	12830
1184	23300
1184.65	3353
1185.33	15210
1185.95	3178
1186.65	15700
1187.16	326
1187.67	10100
1188.64	15770
1189.29	1502
1189.93	16190
1190.49	791
1191.03	14610
1191.59	960
1192.16	9050
1192.98	4617
1193.84	10910
1194.35	411
1194.93	12760
1195.9	13780
1196.46	749
1197.03	21680
1197.64	3607
1198.37	10730
1199.05	5210
1199.74	18470
1200.71	20100
1201.62	4735
1202.48	20710
1203.28	2716
1204.02	12900
1204.9	8606
1205.86	37690
1206.36	165
1206.87	10250
1207.81	23180
1208.78	14930
1209.52	4180
1210.26	21200
1211.24	10070
1211.88	3400
1212.59	18700
1213.44	6814
1214.32	20740
1214.99	3364
1215.65	10210
1216.19	355
1216.72	17280
1217.59	9529
1218.42	13930
1218.97	326
1219.48	20130
1220.06	954
1220.6	9812
1221.44	18830
1222.32	8160
1222.97	6426
1223.77	12960
1224.37	1465
1225	7444
1225.54	835
1226.07	11570
1226.6	250
1227.13	29940
1227.68	1367
1228.23	11050
1228.76	94
1229.31	16960
1229.85	317
1230.35	21810
1231.29	12560
1231.9	2539
1232.63	13830
1233.63	20700
1234.21	1360
1234.81	15740
1235.67	5591
1236.45	14170
1237.32	4249
1238.04	19700
1238.77	7831
1239.34	3123
1239.96	11600
1240.95	16610
1241.46	290
1241.99	12060
1242.62	3412
1243.25	17120
1244.05	13420
1244.68	7022
1245.4	14570
1246.03	1281
1246.65	12020
1247.62	16520
1248.44	5290
1249.27	13840
1250.25	13240
1251.03	5543
1251.85	15890
1252.56	2495
1253.25	9525
1254.1	18430
1254.76	3951
1255.45	15380
1256.17	4469
1256.8	13800
1257.38	1335
1257.93	19070
1258.86	8355
1259.58	3688
1260.42	10960
1261.31	15230
1262.26	8891
1263.06	19220
1264.02	9085
1265.02	9338
1265.54	328
1266.05	10020
1266.57	276
1267.09	14290
1267.78	6222
1268.56	32840
1269.16	4846
1269.79	18350
1270.62	11470
1271.41	16080
1272.34	7852
1273.17	17080
1274.18	9266
1274.78	1538
1275.37	14930
1276.29	9979
1276.81	274
1277.32	19340
1277.84	233
1278.36	16440
1278.96	1971
1279.65	8545
1280.49	24290
1281.45	16160
1282.28	8307
1283.17	15350
1283.83	5034
1284.51	22920
1285.51	22880
1286.34	29130
1287.35	14160
1288.22	13560
1288.79	1394
1289.39	16010
1290.36	12560
1290.89	212
1291.41	17950
1292.15	5075
1292.95	16720
1293.71	9640
1294.56	10550
1295.07	148
1295.6	11880
1296.49	6321
1297.42	21400
1298.38	8976
1299.09	2505
1299.68	24790
1300.42	10300
1301.3	17930
1302.03	7985
1302.94	25930
1303.81	8939
1304.65	5562
1305.4	13420
1305.95	357
1306.46	13070
1307.16	11750
1307.71	4346
1308.37	14360
1309.34	13110
1310.1	29710
1311.01	136500
1311.72	2811000
1312.64	2385000
1313.14	28630
1313.65	1408000
1314.61	924100
1315.66	328700
1316.52	100900
1317.36	42770
1318.27	33540
1319.19	23730
1320.02	13090
1320.95	18540
1321.55	2119
1322.18	20830
1323.18	10810
1324.04	7298
1324.92	16370
1325.6	4113
1326.27	15530
1326.78	197
1327.32	22350
1327.93	1664
1328.47	38670
1329.01	960
1329.58	18440
1330.4	18720
1330.91	494
1331.44	16290
1332.08	4368
1332.77	36530
1333.64	183700
1334.63	164200
1335.21	23990
1335.84	108700
1336.83	72840
1337.83	24310
1338.66	11110
1339.53	16590
1340.14	1955
1340.79	11430
1341.78	16520
1342.59	18960
1343.36	9733
1344.23	19190
1345.02	42100
1345.85	91710
1346.67	67280
1347.25	6788
1347.86	46430
1348.84	40310
1349.62	17600
1350.36	41660
1351.04	8431
1351.75	33880
1352.61	8709
1353.44	17720
1354.42	18440
1355.13	4202
1355.85	13080
1356.37	290
1356.93	12700
1357.72	3631
1358.41	14340
1359.32	19560
1360.15	7016
1361.02	20070
1361.83	5100
1362.69	11710
1363.24	803
1363.82	10750
1364.59	4717
1365.35	14840
1366.12	3522
1366.84	10130
1367.76	15690
1368.72	21160
1369.41	1121
1370.04	20110
1370.8	5115
1371.62	15920
1372.15	631
1372.69	12460
1373.65	8678
1374.6	7551
1375.5	17690
1376.48	11600
1377.04	1537
1377.54	22020
1378.39	32900
1378.96	3730
1379.53	27870
1380.52	23230
1381.14	5289
1381.75	11810
1382.29	506
1382.84	12540
1383.68	4734
1384.43	21360
1385.41	11870
1386.38	6080
1387.26	14110
1387.88	1976
1388.5	6534
1389.37	18040
1390.08	4341
1390.76	15230
1391.47	2614
1392.11	13050
1393.05	12980
1393.58	1461
1394.1	20320
1394.69	1081
1395.28	9807
1396.27	15620
1397.23	31120
1398.17	13780
1399.2	17970
1399.75	217
1400.31	15240
1401.14	5250
1401.95	16820
1402.88	15900
1403.59	4309
1404.39	12880
1405.33	10850
1405.98	5336
1406.75	9063
1407.68	9260
1408.66	8244
1409.27	2531
1409.85	13120
1410.88	12810
1411.51	2831
1412.2	14560
1412.9	4144
1413.71	11720
1414.6	9878
1415.15	687
1415.71	12000
1416.28	276
1416.96	15930
1417.97	13480
1418.55	494
1419.11	8180
1420.06	9932
1421.02	13170
1421.93	7508
1422.81	8589
1423.68	18450
1424.44	8539
1425.3	7373
1425.93	1343
1426.55	9590
1427.52	10900
1428.1	988
1428.72	12500
1429.42	2463
1430.14	14210
1431	4924
1431.87	7397
1432.38	142
1432.9	9394
1433.46	638
1434.02	13460
1434.66	1302
1435.32	12390
1436.27	6743
1437.12	12580
1438.02	5891
1438.74	3431
1439.49	10740
1440.49	10630
1441.45	10210
1442.27	32080
1443.02	3197
1443.72	15970
1444.59	10080
1445.22	2844
1445.93	11680
1446.71	3414
1447.37	8514
1448.36	11330
1449.35	16520
1449.92	933
1450.49	10810
1451.37	5817
1451.94	1253
1452.57	7155
1453.48	9677
1454.4	14970
1455.31	8198
1455.94	2799
1456.63	8566
1457.58	10180
1458.17	483
1458.68	11650
1459.22	425
1459.77	9403
1460.32	1036
1460.86	26120
1461.38	293
1461.9	6823
1462.68	8796
1463.28	438
1463.82	13730
1464.57	3928
1465.38	12560
1466.2	4198
1466.97	10210
1467.95	9870
1468.57	1242
1469.14	9853
1470.07	5467
1471.05	21230
1472.06	11390
1472.88	3859
1473.62	9578
1474.49	16970
1475.4	8094
1476.32	10120
1477.29	11310
1478.29	9443
1479.03	5326
1479.79	23640
1480.7	9288
1481.52	4844
1482.32	9577
1483.26	11680
1483.83	337
1484.33	10080
1485.29	8394
1485.98	2418
1486.68	9434
1487.22	117
1487.75	12540
1488.29	166
1488.82	10200
1489.73	12040
1490.61	6664
1491.42	18850
1492.42	7179
1492.93	254
1493.46	9019
1494.39	7813
1495.08	2638
1495.77	14310
1496.8	12330
1497.51	3455
1498.33	14470
1499.28	7869
1500	4179
1500.69	10390
1501.39	2525
1502.06	11460
1502.98	8329
1503.93	7811
1504.9	6755
1505.89	7285
1506.9	10630
1507.51	952
1508.11	9922
1508.67	695
1509.2	11150
1510.03	5215
1510.89	10770
1511.84	12530
1512.58	2893
1513.28	13030
1514.04	4165
1514.79	11410
1515.38	379
1515.89	8027
1516.84	8116
1517.82	11120
1518.4	1265
1518.96	11960
1519.78	7029
1520.72	12140
1521.57	5588
1522.43	5480
1523.4	8794
1524.09	1825
1524.79	19450
1525.7	10180
1526.67	11990
1527.45	4395
1528.27	8919
1528.85	600
1529.43	7257
1530.27	5075
1531.1	9304
1531.83	3179
1532.49	6811
1533.01	91
1533.52	6526
1534.51	8515
1535.45	9112
1536.29	12660
1536.95	1244
1537.57	9018
1538.56	8120
1539.34	3928
1540.12	8974
1540.73	951
1541.26	16500
1542.11	5257
1542.83	8343
1543.82	6892
1544.76	7887
1545.65	14350
1546.65	8654
1547.2	708
1547.77	8097
1548.46	2690
1549.18	8747
1549.9	2322
1550.64	10130
1551.48	4898
1552.27	8904
1553.27	9681
1554.27	6943
1555.21	9064
1556.22	10140
1556.87	1302
1557.5	18170
1558.02	276
1558.56	12370
1559.24	2420
1559.92	7942
1560.54	1585
1561.22	8162
1561.91	2206
1562.56	8041
1563.09	361
1563.64	7140
1564.52	4528
1565.41	11360
1566.21	4173
1567	17040
1567.79	3921
1568.59	21240
1569.46	7734
1569.98	314
1570.51	6988
1571.19	2346
1571.95	6935
1573.03	11050
1573.88	4565
1574.79	8636
1575.39	886
1576.04	8915
1577.04	8953
1577.99	8998
1578.51	512
1579.06	8703
1580.01	10310
1580.81	5777
1581.61	8081
1582.39	2945
1583.1	8298
1583.62	99
1584.13	13400
1584.8	3400
1585.56	9576
1586.54	8935
1587.28	3738
1588.14	7489
1589.03	5928
1590.01	11320
1590.81	8036
1591.68	6249
1592.61	8451
1593.56	9688
1594.42	11700
1595.43	14870
1596.31	5022
1597.13	13760
1597.65	183
1598.17	6506
1599.11	4904
1600.01	9515
1600.61	2099
1601.17	7001
1602.11	6230
1603.04	9215
1603.71	1660
1604.31	11720
1605.03	3173
1605.85	10970
1606.8	6196
1607.38	1028
1607.95	9849
1608.99	8774
1609.76	3421
1610.55	9326
1611.11	434
1611.71	9938
1612.22	24
1612.73	7713
[truncated: 523 more rows]
