# Supplementary material for: A short-lived peptide signal regulates cell-to-cell communication in Listeria monocytogenes
Source: Commun Biol. 2024 Aug 3;7:942. doi: 10.1038/s42003-024-06623-6 (PMC11297923; doi:10.1038/s42003-024-06623-6)
Supplement: Supplementary file 7 — Supplementary Data 4 [file 42003_2024_6623_MOESM7_ESM.xlsx]

## Sheet: TIC
0.003	2953936
0.011	2493453
0.018	2223959
0.025	2231554
0.032	2159055
0.039	2193330
0.046	2222684
0.053	2275898
0.06	2362988
0.067	2091318
0.074	2227907
0.081	2055917
0.088	2444382
0.096	2453502
0.103	2026890
0.11	2354743
0.117	2436769
0.124	2124164
0.131	2166914
0.138	2181220
0.145	2264925
0.152	2210374
0.159	2100411
0.166	2023265
0.173	2155783
0.181	2142618
0.188	2194951
0.195	2079677
0.202	2207059
0.209	2430323
0.216	2176639
0.223	2246484
0.23	2138323
0.237	2301606
0.244	2128305
0.251	2116826
0.258	2251951
0.265	2170909
0.273	2264275
0.28	2271008
0.287	2138729
0.294	2247562
0.301	2307445
0.308	2303083
0.315	2200476
0.322	2129119
0.329	2182996
0.336	2223921
0.343	2303790
0.351	2285373
0.358	2329912
0.365	2112333
0.372	2019044
0.379	2305649
0.386	2178115
0.393	2268520
0.4	2162912
0.407	2223393
0.414	2093690
0.421	2342878
0.428	1957166
0.436	2174994
0.443	2278555
0.45	2214253
0.457	2397423
0.464	2064380
0.471	2136112
0.478	2234941
0.485	2211252
0.492	2115026
0.499	2055102
0.506	2117630
0.513	2288388
0.521	2147926
0.528	2139192
0.535	2248914
0.542	2071742
0.549	2067098
0.556	2075258
0.563	2248511
0.57	2291411
0.577	2143277
0.584	2180253
0.591	2175812
0.598	2274609
0.605	2122140
0.613	2438990
0.62	2171666
0.627	2224326
0.634	2320465
0.641	2303130
0.648	2779592
0.655	3068179
0.662	4836425
0.669	5527195
0.676	6108544
0.683	6254575
0.691	7140393
0.698	8225446
0.705	7085015
0.712	7333216
0.719	7953892
0.726	8239464
0.733	7544854
0.74	8381183
0.747	6912758
0.754	7107993
0.761	6383919
0.768	5997447
0.776	4867793
0.783	4159755
0.79	3671653
0.797	2959491
0.804	2973458
0.811	2641258
0.818	2945713
0.825	2845266
0.832	2672928
0.839	2504887
0.846	2968557
0.853	2845999
0.861	2886170
0.868	2763064
0.875	3598335
0.882	3071686
0.889	3053271
0.896	3050425
0.903	2752100
0.91	3019905
0.917	3052371
0.924	3122677
0.931	2883867
0.938	3209862
0.946	2759774
0.953	2914539
0.96	2809800
0.967	3075583
0.974	2567445
0.981	3014076
0.988	2713409
0.995	3184792
1.002	2628532
1.009	3434069
1.017	2845580
1.024	2900375
1.031	2542458
1.038	2911665
1.045	2664821
1.052	2776322
1.059	2557402
1.066	2726559
1.073	2700686
1.08	2876228
1.087	2842042
1.095	2379612
1.102	2890641
1.109	2963077
1.116	2542470
1.123	2789056
1.13	2677075
1.137	2671496
1.144	2737091
1.151	2865158
1.158	2426282
1.165	2592192
1.173	2810427
1.18	2937036
1.187	2646139
1.194	2940079
1.201	2573642
1.208	2601790
1.215	2725386
1.222	2845004
1.229	2729640
1.236	2681158
1.243	2702438
1.25	2993678
1.258	2945927
1.265	3208227
1.272	2791114
1.279	3220039
1.286	2649929
1.293	2980751
1.3	3242716
1.307	2850999
1.314	2760520
1.321	2918192
1.328	2819309
1.335	2583538
1.343	2686720
1.35	2888501
1.357	2739580
1.364	2487452
1.371	2668482
1.378	2634104
1.385	2699222
1.392	2532039
1.399	2426166
1.406	2610536
1.413	2603565
1.421	2527168
1.428	2677955
1.435	2572803
1.442	2423177
1.449	2355206
1.456	2627466
1.463	2487063
1.47	2501741
1.477	2456487
1.484	2759118
1.491	2591878
1.498	2422022
1.506	2441400
1.513	2350398
1.52	2278673
1.527	2340339
1.534	2564170
1.541	2524146
1.548	2474843
1.555	2749196
1.562	2313605
1.569	2371164
1.576	2256055
1.584	2629747
1.591	2712113
1.598	2342333
1.605	2560447
1.612	2378164
1.619	2451358
1.626	2477176
1.633	2309072
1.64	2478179
1.647	2365192
1.654	2361114
1.661	2359430
1.668	2348590
1.676	2436701
1.683	2338904
1.69	2541373
1.697	2410313
1.704	2387903
1.711	2463428
1.718	2419220
1.725	2345509
1.732	2704876
1.739	2744125
1.746	2408221
1.754	2669441
1.761	2416443
1.768	2979169
1.775	2687733
1.782	2585214
1.789	2731033
1.796	2661304
1.803	2897072
1.81	2855171
1.817	3038267
1.824	3280218
1.831	2770987
1.839	3167627
1.846	3162310
1.853	3115576
1.86	3189296
1.867	3390870
1.874	2975388
1.881	4121412
1.888	3528999
1.895	3313505
1.902	3511799
1.909	3597026
1.916	3493286
1.924	3397513
1.931	4079117
1.938	4136326
1.945	4471278
1.952	4435064
1.959	4607420
1.966	5098544
1.973	5402758
1.98	6259511
1.987	6551611
1.995	7040721
2.002	7608787
2.009	8140866
2.016	8122828
2.023	9159955
2.03	8778229
2.037	8760876
2.044	9388463
2.051	8989415
2.058	10080760
2.065	8290781
2.072	8299050
2.079	7358765
2.087	8428530
2.094	8186507
2.101	8167124
2.108	7561104
2.115	6781195
2.122	6431635
2.129	7229502
2.136	6686792
2.143	6463357
2.15	6940714
2.157	6541283
2.164	6264571
2.172	6640019
2.179	5927352
2.186	5263109
2.193	6109300
2.2	7529152
2.207	5800334
2.214	5938312
2.221	5574608
2.228	6002205
2.235	5566101
2.242	5452420
2.249	4682906
2.256	5828168
2.264	5611532
2.271	7173794
2.278	6581676
2.285	6989178
2.292	6073713
2.299	7850642
2.306	6708207
2.313	7915125
2.32	7984035
2.327	7250941
2.334	7527446
2.341	8292635
2.349	8607704
2.356	7952714
2.363	6652136
2.37	7383982
2.377	6989712
2.384	8213648
2.391	7269839
2.398	6396110
2.405	7268940
2.412	5980728
2.419	7026720
2.426	7150233
2.434	6003407
2.441	6012416
2.448	5539897
2.455	5977304
2.462	5775843
2.469	4991280
2.476	6782848
2.483	5813005
2.49	4746628
2.497	4719243
2.504	5551801
2.511	5996466
2.519	4986589
2.526	4835408
2.533	5794961
2.54	5154758
2.547	4759953
2.554	5076997
2.561	6364150
2.568	6722449
2.575	6668757
2.582	6614788
2.589	6456153
2.596	7482069
2.604	6597146
2.611	7287231
2.618	7226532
2.625	7317632
2.632	7489222
2.639	7001298
2.646	7300641
2.653	7497335
2.66	6729559
2.667	7094447
2.674	7005906
2.681	6159405
2.689	5987735
2.696	5902957
2.703	6237506
2.71	5544229
2.717	5210720
2.724	5085459
2.731	5672332
2.738	5204802
2.745	5417170
2.752	5087527
2.759	5239371
2.766	4855693
2.774	4994812
2.781	4752941
2.788	4555932
2.795	4344773
2.802	4210344
2.809	4814846
2.816	4222457
2.823	3873285
2.83	3802003
2.837	4205672
2.844	3790954
2.851	3989335
2.859	3665931
2.866	3324470
2.873	3674216
2.88	3931293
2.887	4038172
2.894	3257038
2.901	3585041
2.908	3932085
2.915	3533130
2.922	3738026
2.929	4042502
2.936	3724021
2.944	4073285
2.951	3388726
2.958	3966937
2.965	3554160
2.972	3452245
2.979	3235756
2.986	3365105
2.993	3629618
3	3311289
3.007	2944354
3.014	3155689
3.021	3169413
3.029	3543484
3.036	3578228
3.043	3221307
3.05	3390401
3.057	3275627
3.064	3290182
3.071	3101553
3.078	3849333
3.085	3346556
3.092	3660336
3.099	3748951
3.106	3935058
3.114	3869756
3.121	3266002
3.128	4104006
3.135	3751210
3.142	3363824
3.149	3687595
3.156	3840248
3.163	3566228
3.17	3536076
3.177	3755759
3.184	3682645
3.191	3521471
3.199	3631610
3.206	3582242
3.213	3265505
3.22	3680554
3.227	3702316
3.234	3394895
3.241	3861185
3.248	3571504
3.255	3522666
3.262	3260777
3.269	3457992
3.276	3745363
3.284	3266113
3.291	3576381
3.298	3805306
3.305	3346763
3.312	3395282
3.319	3544113
3.326	3531103
3.333	3993036
3.34	3891883
3.347	3615365
3.354	3483872
3.361	3645911
3.368	3562070
3.376	3463819
3.383	3531896
3.39	3370754
3.397	3715624
3.404	3446060
3.411	3424578
3.418	3514504
3.425	3114642
3.432	3444109
3.439	3721646
3.446	3623357
3.453	3555486
3.461	3712725
3.468	3455048
3.475	3575853
3.482	3668038
3.489	3742921
3.496	3593858
3.503	3558624
3.51	3473679
3.517	3926012
3.524	3534351
3.531	3467110
3.538	3572745
3.545	3526971
3.553	3458436
3.56	3666440
3.567	3799290
3.574	3752337
3.581	3805646
3.588	3694268
3.595	3419369
3.602	3293827
3.609	3343401
3.616	3632084
3.623	3588335
3.63	3727689
3.637	3664796
3.645	3592352
3.652	3423492
3.659	4049368
3.666	3730671
3.673	3737756
3.68	3743724
3.687	3663794
3.694	3474895
3.701	3423766
3.708	3585709
3.715	3954441
3.723	4059662
3.73	3650488
3.737	3699005
3.744	3829710
3.751	3705789
3.758	4098635
3.765	4208632
3.772	3627047
3.779	3649555
3.786	3744633
3.793	4068146
3.8	4481317
3.808	3956794
3.815	4300542
3.822	3765713
3.829	3916081
3.836	3876629
3.843	3873174
3.85	3822733
3.857	4054099
3.864	3880064
3.871	3776129
3.878	3571815
3.886	3998745
3.893	4118836
3.9	4036193
3.907	3461562
3.914	3828634
3.921	3455966
3.928	3810228
3.935	3660125
3.942	3500236
3.949	3542500
3.956	3644626
3.963	3427452
3.971	3354573
3.978	3330810
3.985	3112673
3.992	3593788
3.999	3357075
4.006	3593399
4.013	3806517
4.02	3504967
4.027	3040914
4.034	3557879
4.041	3403923
4.049	3339641
4.056	3378379
4.063	3278637
4.07	3575864
4.077	3600841
4.084	3645558
4.091	3169679
4.098	3092081
4.105	3603289
4.112	3435784
4.119	3547509
4.126	3541619
4.134	3306717
4.141	3272296
4.148	3562568
4.155	3429130
4.162	3198888
4.169	3388343
4.176	3367552
4.183	3192037
4.19	3510239
4.197	3235412
4.204	3492849
4.211	3533850
4.219	3665456
4.226	3867419
4.233	3677355
4.24	3672798
4.247	3663266
4.254	3611396
4.261	3305226
4.268	3472406
4.275	3492174
4.282	3675106
4.289	3827102
4.296	4011475
4.304	4209465
4.311	3789196
4.318	3514463
4.325	3688405
4.332	4054979
4.339	3634626
4.346	4042623
4.353	3852865
4.36	3782316
4.367	3573834
4.374	3684203
4.381	3703326
4.389	3666331
4.396	3649873
4.403	3815272
4.41	3860970
4.417	3535321
4.424	3696134
4.431	3707350
4.438	3832142
4.445	4075280
4.452	3478104
4.459	3631756
4.466	3883432
4.473	3870095
4.481	4447849
4.488	3911952
4.495	4504426
4.502	4230797
4.509	4266550
4.516	4099742
4.523	3641263
4.53	4218940
4.537	3989412
4.544	3709147
4.551	3831473
4.558	4571236
4.566	4108184
4.573	3961255
4.58	4035738
4.587	3631884
4.594	3931828
4.601	4314240
4.608	3744055
4.615	3959656
4.622	3801543
4.629	3652933
4.636	3857732
4.643	3832243
4.651	4216421
4.658	3585892
4.665	4227572
4.672	3432978
4.679	3488550
4.686	3821962
4.693	3632531
4.7	3417279
4.707	3720662
4.714	3342192
4.721	3639883
4.728	3668052
4.736	3512946
4.743	3062706
4.75	3222616
4.757	3210883
4.764	3181396
4.771	3206488
4.778	3074148
4.785	3071089
4.792	3152996
4.799	3281135
4.807	3125525
4.814	3553782
4.821	3656096
4.828	3966871
4.835	3433063
4.842	3237163
4.849	3062161
4.856	3971482
4.863	7765070
4.87	5270660
4.877	3823968
4.884	3453888
4.892	3171078
4.899	2674721
4.906	2677042
4.913	2508910
4.92	2101889
4.927	1911738
4.934	2142013
4.941	2027921
4.948	1999680
4.955	1947460
4.962	2217229
4.97	2153403
4.977	2080142
4.984	1913962
4.991	2060707
4.998	2125420

## Sheet: UVC
0	0
0.001	0
0.002	0
0.003	0
0.003	0
0.004	0
0.005	0
0.006	0
0.007	0
0.008	0
0.008	0
0.009	0
0.01	0
0.011	0
0.012	0
0.013	0
0.013	0
0.014	0
0.015	0
0.016	0
0.017	0
0.018	0
0.018	459
0.019	16236
0.02	34094
0.021	43559
0.022	39141
0.022	54646
0.023	66019
0.024	68258
0.025	58100
0.026	58566
0.027	54613
0.027	29325
0.028	14101
0.029	4875
0.03	0
0.031	0
0.032	0
0.032	0
0.033	0
0.034	0
0.035	0
0.036	0
0.037	0
0.037	0
0.038	0
0.039	0
0.04	0
0.041	0
0.042	0
0.042	0
0.043	0
0.044	0
0.045	0
0.046	0
0.047	0
0.047	0
0.048	0
0.049	0
0.05	0
0.051	0
0.052	0
0.052	0
0.053	0
0.054	0
0.055	0
0.056	0
0.057	0
0.057	0
0.058	0
0.059	0
0.06	0
0.061	0
0.062	0
0.062	0
0.063	0
0.064	0
0.065	0
0.066	0
0.067	0
0.067	0
0.068	0
0.069	0
0.07	0
0.071	0
0.072	0
0.072	0
0.073	0
0.074	0
0.075	0
0.076	0
0.077	0
0.077	0
0.078	0
0.079	0
0.08	0
0.081	0
0.082	0
0.082	0
0.083	0
0.084	0
0.085	0
0.086	0
0.087	0
0.087	0
0.088	0
0.089	0
0.09	0
0.091	0
0.092	0
0.092	0
0.093	0
0.094	0
0.095	0
0.096	0
0.097	0
0.097	0
0.098	0
0.099	0
0.1	0
0.101	0
0.102	0
0.102	9905
0.103	43104
0.104	81141
0.105	95453
0.106	109838
0.107	134299
0.107	156364
0.108	166848
0.109	165569
0.11	133669
0.111	117862
0.112	115597
0.112	85337
0.113	82338
0.114	58799
0.115	32619
0.116	9969
0.117	0
0.117	0
0.118	0
0.119	0
0.12	0
0.121	0
0.122	0
0.122	0
0.123	0
0.124	0
0.125	0
0.126	0
0.127	2058
0.127	0
0.128	0
0.129	0
0.13	423
0.131	0
0.132	48
0.132	5295
0.133	9175
0.134	21145
0.135	0
0.136	0
0.137	0
0.137	0
0.138	0
0.139	0
0.14	0
0.141	0
0.142	0
0.142	0
0.143	0
0.144	0
0.145	0
0.146	0
0.147	0
0.147	0
0.148	0
0.149	0
0.15	0
0.151	0
0.152	0
0.152	0
0.153	0
0.154	0
0.155	0
0.156	0
0.157	0
0.157	0
0.158	0
0.159	0
0.16	0
0.161	0
0.162	0
0.162	3916
0.163	39801
0.164	74684
0.165	97367
0.166	114486
0.167	119364
0.167	111292
0.168	123997
0.169	132301
0.17	117677
0.171	101312
0.172	85031
0.172	86525
0.173	79862
0.174	66124
0.175	64114
0.176	78248
0.177	62920
0.177	55805
0.178	70148
0.179	78499
0.18	83145
0.181	31627
0.182	1150
0.182	0
0.183	0
0.184	0
0.185	0
0.186	0
0.187	0
0.187	0
0.188	0
0.189	0
0.19	0
0.191	0
0.192	0
0.192	0
0.193	3960
0.194	18091
0.195	20734
0.196	26758
0.197	42690
0.197	70778
0.198	79995
0.199	80840
0.2	71673
0.201	74474
0.202	86650
0.202	95363
0.203	110597
0.204	113976
0.205	106760
0.206	88164
0.207	83981
0.207	83408
0.208	103440
0.209	110125
0.21	116310
0.211	107608
0.212	110212
0.212	123595
0.213	123915
0.214	134098
0.215	132567
0.216	125971
0.217	109191
0.217	88272
0.218	52834
0.219	26306
0.22	5529
0.221	0
0.222	0
0.222	0
0.223	0
0.224	0
0.225	5960
0.226	16573
0.227	43493
0.227	83157
0.228	94851
0.229	100857
0.23	114712
0.231	102646
0.232	90844
0.232	77413
0.233	66743
0.234	66087
0.235	48517
0.236	11192
0.237	0
0.237	0
0.238	0
0.239	0
0.24	0
0.241	0
0.242	0
0.242	0
0.243	0
0.244	0
0.245	0
0.246	0
0.247	0
0.247	0
0.248	0
0.249	0
0.25	0
0.251	2969
0.252	27861
0.252	47131
0.253	70415
0.254	86642
0.255	91461
0.256	81280
0.257	69735
0.257	47379
0.258	34479
0.259	29288
0.26	24257
0.261	15509
0.262	0
0.262	0
0.263	0
0.264	0
0.265	0
0.266	0
0.267	6678
0.267	0
0.268	0
0.269	0
0.27	0
0.271	0
0.272	0
0.272	0
0.273	0
0.274	0
0.275	0
0.276	0
0.277	0
0.277	0
0.278	0
0.279	0
0.28	0
0.281	0
0.282	0
0.282	0
0.283	0
0.284	0
0.285	0
0.286	0
0.287	0
0.287	0
0.288	0
0.289	0
0.29	0
0.291	15681
0.292	55601
0.292	59961
0.293	75095
0.294	49294
0.295	25152
0.296	4092
0.297	0
0.297	0
0.298	0
0.299	0
0.3	0
0.301	0
0.302	0
0.302	0
0.303	0
0.304	0
0.305	0
0.306	0
0.307	0
0.307	0
0.308	0
0.309	0
0.31	0
0.311	0
0.312	0
0.312	0
0.313	0
0.314	13073
0.315	12059
0.316	32866
0.317	32059
0.317	19599
0.318	0
0.319	0
0.32	0
0.321	0
0.322	0
0.322	0
0.323	0
0.324	0
0.325	0
0.326	0
0.327	0
0.327	0
0.328	0
0.329	0
0.33	0
0.331	0
0.332	0
0.332	0
0.333	0
0.334	0
0.335	0
0.336	1662
0.337	15935
0.337	14441
0.338	0
0.339	0
0.34	0
0.341	0
0.342	0
0.342	0
0.343	0
0.344	0
0.345	0
0.346	0
0.347	0
0.347	0
0.348	0
0.349	0
0.35	0
0.351	34733
0.352	49155
0.352	74981
0.353	85373
0.354	85103
0.355	78808
0.356	81731
0.357	63395
0.357	55800
0.358	42430
0.359	0
0.36	0
0.361	0
0.362	0
0.362	0
0.363	0
0.364	0
0.365	0
0.366	0
0.367	0
0.367	35213
0.368	72062
0.369	91669
0.37	117463
0.371	141659
0.372	155630
0.372	178857
0.373	178654
0.374	169241
0.375	167316
0.376	158939
0.377	164778
0.377	171164
0.378	156198
0.379	129106
0.38	102684
0.381	55888
0.382	20512
0.382	5238
0.383	0
0.384	0
0.385	0
0.386	0
0.387	0
0.387	0
0.388	0
0.389	0
0.39	0
0.391	0
0.392	0
0.392	0
0.393	0
0.394	0
0.395	0
0.396	45412
0.397	75516
0.397	121435
0.398	149064
0.399	178999
0.4	209053
0.401	218345
0.402	238489
0.402	227511
0.403	232436
0.404	193315
0.405	171636
0.406	134560
0.407	103402
0.407	81421
0.408	52711
0.409	25912
0.41	0
0.411	0
0.412	0
0.412	0
0.413	0
0.414	0
0.415	0
0.416	4883
0.417	39926
0.417	46241
0.418	47524
0.419	58026
0.42	52765
0.421	36317
0.422	16501
0.422	0
0.423	0
0.424	0
0.425	0
0.426	0
0.427	0
0.427	0
0.428	0
0.429	0
0.43	0
0.431	0
0.432	0
0.432	0
0.433	0
0.434	0
0.435	0
0.436	0
0.437	0
0.437	0
0.438	0
0.439	0
0.44	56386
0.441	97127
0.442	129972
0.442	181178
0.443	220281
0.444	254506
0.445	275708
0.446	309728
0.447	304211
0.447	300011
0.448	281741
0.449	273642
0.45	274743
0.451	241788
0.452	206360
0.452	165076
0.453	151336
0.454	115722
0.455	103808
0.456	80197
0.457	68740
0.457	55060
0.458	43586
0.459	36752
0.46	29131
0.461	43189
0.462	27697
0.462	8632
0.463	5130
0.464	0
0.465	0
0.466	0
0.467	0
0.467	0
0.468	0
0.469	0
0.47	0
0.471	0
0.472	0
0.472	8511
0.473	43124
0.474	85555
0.475	119652
0.476	172558
0.477	216378
0.477	244178
0.478	273984
0.479	274773
0.48	293207
0.481	287830
0.482	243871
0.482	199418
0.483	177545
0.484	137216
0.485	100655
0.486	82209
0.487	53011
0.487	37111
0.488	18194
0.489	17283
0.49	65954
0.491	117504
0.492	163899
0.492	201426
0.493	221642
0.494	251668
0.495	288868
0.496	334586
0.497	374230
0.497	397360
0.498	388909
0.499	359695
0.5	321466
0.501	301093
0.502	305433
0.502	296597
0.503	274471
0.504	247605
0.505	227071
0.506	224749
0.507	224277
0.507	247286
0.508	273567
0.509	268363
0.51	251922
0.511	237623
0.512	231729
0.512	212018
0.513	186107
0.514	138538
0.515	100771
0.516	68398
0.517	39684
0.517	43303
0.518	34720
0.519	44413
0.52	51688
0.521	72717
0.522	101399
0.522	133028
0.523	167855
0.524	183259
0.525	205288
0.526	191758
0.527	222073
0.527	224887
0.528	223200
0.529	217684
0.53	209425
0.531	216259
0.532	212605
0.532	198958
0.533	161218
0.534	163188
0.535	110525
0.536	78903
0.537	64438
0.537	41791
0.538	17814
0.539	0
0.54	0
0.541	566
0.542	39571
0.542	46443
0.543	84276
0.544	103112
0.545	116088
0.546	136710
0.547	154044
0.547	143610
0.548	124367
0.549	98517
0.55	54722
0.551	61492
0.552	53326
0.552	52248
0.553	51253
0.554	54395
0.555	55309
0.556	91903
0.557	130640
0.557	173821
0.558	223704
0.559	239445
0.56	263445
0.561	297913
0.562	321554
0.562	340349
0.563	378239
0.564	368553
0.565	371068
0.566	357774
0.567	337792
0.567	319764
0.568	287097
0.569	245402
0.57	216445
0.571	185658
0.572	128192
0.572	109747
0.573	81327
0.574	63937
0.575	52944
0.576	13218
0.577	0
0.577	0
0.578	0
0.579	0
0.58	0
0.581	0
0.582	0
0.582	0
0.583	0
0.584	0
0.585	21576
0.586	76790
0.587	92340
0.587	112612
0.588	118458
0.589	153496
0.59	191834
0.591	220296
0.592	237702
0.592	245045
0.593	249886
0.594	261935
0.595	301326
0.596	331521
0.597	393014
0.597	421937
0.598	441006
0.599	458509
0.6	495263
0.601	505408
0.602	540832
0.602	549616
0.603	563460
0.604	582134
0.605	558507
0.606	552302
0.607	550551
0.607	577854
0.608	569860
0.609	620659
0.61	626842
0.611	659974
0.612	666360
0.612	682927
0.613	727487
0.614	787143
0.615	845318
0.616	872697
0.617	941680
0.617	953790
0.618	1001682
0.619	1030290
0.62	1087179
0.621	1123435
0.622	1147227
0.622	1147873
0.623	1147848
0.624	1167426
0.625	1160228
0.626	1190376
0.627	1205593
0.627	1229184
0.628	1237542
0.629	1267256
0.63	1292813
0.631	1336226
0.632	1387019
0.632	1431045
0.633	1485175
0.634	1513761
0.635	1550841
0.636	1596048
0.637	1653593
0.637	1677372
0.638	1719562
0.639	1759944
0.64	1796330
0.641	1821548
0.642	1838707
0.642	1873316
0.643	1908503
0.644	1935579
0.645	1948162
0.646	1994255
0.647	2036349
0.647	2055789
0.648	2080680
0.649	2125637
0.65	2183788
0.651	2231592
0.652	2259873
0.652	2288956
0.653	2317793
0.654	2351351
0.655	2375890
0.656	2416797
0.657	2466372
0.657	2508392
0.658	2535646
0.659	2586341
0.66	2659534
0.661	2740719
0.662	2849042
0.662	2940167
0.663	3029679
0.664	3140719
0.665	3224563
0.666	3322447
0.667	3441235
0.667	3540026
0.668	3638000
0.669	3735573
0.67	3831587
0.671	3955421
0.672	4109626
0.672	4267185
0.673	4465779
0.674	4665335
0.675	4878292
0.676	5117470
0.677	5380267
0.677	5659192
0.678	5940431
0.679	6225931
0.68	6499150
0.681	6768895
0.682	7046325
0.682	7323716
0.683	7586249
0.684	7897356
0.685	8189726
0.686	8482153
0.687	8786137
0.687	9084154
0.688	9430995
0.689	9762907
0.69	10084520
0.691	10437655
0.692	10825679
0.692	11156234
0.693	11501483
0.694	11875069
0.695	12268936
0.696	12638823
0.697	12994975
0.697	13383554
0.698	13773776
0.699	14100599
0.7	14402447
0.701	14698222
0.702	14975302
0.702	15194576
0.703	15366523
0.704	15580423
0.705	15738464
0.706	15896948
0.707	16028641
0.707	16212645
0.708	16397680
0.709	16598608
0.71	16801408
0.711	17024176
0.712	17228614
0.712	17397268
0.713	17557642
0.714	17703894
0.715	17871134
0.716	18006954
0.717	18071652
0.717	18110158
0.718	18157616
0.719	18252254
0.72	18379954
0.721	18544560
0.722	18719162
0.722	18846684
0.723	18931414
0.724	19015270
0.725	19163402
0.726	19289774
0.727	19403082
0.727	19405814
0.728	19376620
0.729	19238094
0.73	19140480
0.731	19063192
0.732	19007796
0.732	18945528
0.733	18896602
0.734	18892882
0.735	18880762
0.736	18942916
0.737	19001068
0.737	19177600
0.738	19327240
0.739	19441960
0.74	19569666
0.741	19733030
0.742	19859324
0.742	19953168
0.743	20041260
0.744	20085094
0.745	20185830
0.746	20210346
0.747	20204806
0.747	20259492
0.748	20302632
0.749	20294922
0.75	20288594
0.751	20297250
0.752	20346060
0.752	20393828
0.753	20403204
0.754	20427048
0.755	20487454
0.756	20527636
0.757	20570838
0.757	20616672
0.758	20638482
0.759	20672010
0.76	20650592
0.761	20634060
0.762	20608760
0.762	20600334
0.763	20557728
0.764	20515020
0.765	20450694
0.766	20415820
0.767	20427090
0.767	20403756
0.768	20376462
0.769	20390312
0.77	20383384
0.771	20355626
0.772	20323274
0.772	20264726
0.773	20226388
0.774	20132756
0.775	20049782
0.776	19949624
0.777	19864092
0.777	19754650
0.778	19677306
0.779	19624538
0.78	19622558
0.781	19613792
0.782	19579296
0.782	19579562
0.783	19524850
0.784	19506148
0.785	19499094
0.786	19436198
0.787	19350874
0.787	19249350
0.788	19069026
0.789	18915380
0.79	18772536
0.791	18639154
0.792	18479640
0.792	18327718
0.793	18154324
0.794	18026526
0.795	17922394
0.796	17792794
0.797	17683680
0.797	17568066
0.798	17437160
0.799	17273222
0.8	17153618
0.801	16998426
0.802	16835716
0.802	16670028
0.803	16460616
0.804	16261505
0.805	16113968
0.806	15953340
0.807	15834054
0.807	15790201
0.808	15763171
0.809	15717617
0.81	15694222
0.811	15705996
0.812	15763487
0.812	15812963
0.813	15833682
0.814	15890918
0.815	15883298
0.816	15787813
0.817	15645973
0.817	15556731
0.818	15493378
0.819	15341471
0.82	15207027
0.821	15108471
0.822	14977023
0.822	14813721
0.823	14702583
0.824	14611030
0.825	14558549
0.826	14514054
0.827	14407647
0.827	14350980
0.828	14185639
0.829	13995847
0.83	13855811
0.831	13707681
0.832	13551463
0.832	13393103
0.833	13219027
0.834	13008847
0.835	12834710
0.836	12697285
0.837	12647833
0.837	12603741
0.838	12554862
0.839	12520143
0.84	12476759
0.841	12441017
0.842	12406396
0.842	12364158
0.843	12330593
0.844	12248937
0.845	12134854
0.846	12024518
0.847	11865513
0.847	11689817
0.848	11527276
0.849	11394096
0.85	11257851
0.851	11154942
0.852	11027540
0.852	10922719
0.853	10838452
0.854	10757336
0.855	10741027
0.856	10765820
0.857	10778590
0.857	10764178
0.858	10770341
0.859	10724494
0.86	10730663
0.861	10713952
0.862	10735950
0.862	10739227
0.863	10691616
0.864	10612150
0.865	10528615
0.866	10431900
0.867	10315284
0.867	10273320
0.868	10167421
0.869	10087189
0.87	9946665
0.871	9829851
0.872	9734012
0.872	9645729
0.873	9573986
0.874	9525380
0.875	9486333
0.876	9410602
0.877	9342158
0.877	9274139
0.878	9232586
0.879	9200513
0.88	9188102
0.881	9179684
0.882	9174919
0.882	9154092
0.883	9176453
0.884	9210348
0.885	9279488
0.886	9320477
0.887	9342614
0.887	9343795
0.888	9328588
0.889	9319684
0.89	9277384
0.891	9257903
0.892	9159346
0.892	9032100
0.893	8880297
0.894	8744873
0.895	8651260
0.896	8547131
0.897	8431045
0.897	8326298
0.898	8244123
0.899	8150771
0.9	8113387
0.901	8086212
0.902	8075496
0.902	8081141
0.903	8055554
0.904	8040661
0.905	8054586
0.906	8036205
0.907	8015880
0.907	8005031
0.908	7948807
0.909	7921436
0.91	7887087
0.911	7841048
0.912	7793115
0.912	7771466
0.913	7725992
0.914	7676091
0.915	7650822
0.916	7628661
0.917	7638235
0.917	7610606
0.918	7603875
0.919	7609354
0.92	7607968
0.921	7577568
0.922	7558923
0.922	7573071
0.923	7550540
0.924	7517986
0.925	7495424
0.926	7500932
0.927	7454029
0.927	7400330
0.928	7372808
0.929	7358690
0.93	7350079
0.931	7332268
0.932	7341151
0.932	7348672
0.933	7336292
0.934	7331782
0.935	7368616
0.936	7412749
0.937	7426163
0.937	7436222
0.938	7437487
0.939	7452406
0.94	7454286
0.941	7467999
0.942	7481515
0.942	7485087
0.943	7488108
0.944	7470348
0.945	7467847
0.946	7483843
0.947	7484565
0.947	7479928
0.948	7478589
0.949	7463493
0.95	7458846
0.951	7437214
0.952	7397588
0.952	7393653
0.953	7418398
0.954	7392212
0.955	7391631
0.956	7368748
0.957	7358911
0.957	7368732
0.958	7390650
0.959	7425273
0.96	7481180
0.961	7482299
0.962	7456842
0.962	7495518
0.963	7537426
0.964	7584603
0.965	7609888
0.966	7602305
0.967	7567777
0.967	7538187
0.968	7497944
0.969	7512270
0.97	7534710
0.971	7513362
0.972	7454419
0.972	7417857
0.973	7393041
0.974	7404631
0.975	7421568
0.976	7441843
0.977	7471295
0.977	7453813
0.978	7438472
0.979	7433333
0.98	7473137
0.981	7482330
0.982	7521181
0.982	7521760
0.983	7539041
0.984	7537056
0.985	7522003
0.986	7542482
0.987	7547886
0.987	7574061
0.988	7572080
0.989	7585311
0.99	7558537
0.991	7586179
0.992	7602569
0.992	7652060
0.993	7706349
0.994	7770100
0.995	7850535
0.996	7913479
0.997	7991462
0.997	8091516
0.998	8190874
0.999	8231905
1	8283722
1.001	8305107
1.002	8324953
1.002	8331743
1.003	8315623
1.004	8328840
1.005	8330365
1.006	8290382
1.007	8259900
1.007	8273064
1.008	8260399
1.009	8257948
1.01	8272897
1.011	8260177
1.012	8264355
1.012	8195634
1.013	8140131
1.014	8101301
1.015	8073239
1.016	8011633
1.017	7959182
1.018	7908001
1.018	7843217
1.019	7779610
1.02	7722774
1.021	7727879
1.022	7725722
1.023	7733267
1.023	7705317
1.024	7695908
1.025	7724083
1.026	7741725
1.027	7752116
1.028	7795945
1.028	7819461
1.029	7808175
1.03	7799900
1.031	7799581
1.032	7848490
1.033	7903691
1.033	7914156
1.034	7918022
1.035	7918187
1.036	7907860
1.037	7903894
1.038	7918112
1.038	7914494
1.039	7891292
1.04	7824196
1.041	7744408
1.042	7659491
1.043	7607706
1.043	7567942
1.044	7526797
1.045	7514436
1.046	7490054
1.047	7491340
1.048	7476518
1.048	7484651
1.049	7490288
1.05	7545757
1.051	7570522
1.052	7620347
1.053	7629001
1.053	7623118
1.054	7635625
1.055	7653229
1.056	7703126
1.057	7766201
1.058	7827195
1.058	7837487
1.059	7854242
1.06	7840058
1.061	7867115
1.062	7886915
1.063	7897211
1.063	7876349
1.064	7868819
1.065	7852350
1.066	7822621
1.067	7846567
1.068	7899376
1.068	7932112
1.069	7969005
1.07	8017086
1.071	8062035
1.072	8110389
1.073	8123997
1.073	8124321
1.074	8168828
1.075	8183788
1.076	8145927
1.077	8134906
1.078	8120962
1.078	8040331
1.079	7981761
1.08	7945856
1.081	7921635
1.082	7906597
1.083	7869791
1.083	7795239
1.084	7759568
1.085	7702716
1.086	7638999
1.087	7636762
1.088	7583900
1.088	7498126
1.089	7411876
1.09	7312280
1.091	7195501
1.092	7105937
1.093	6993605
1.093	6899964
1.094	6800923
1.095	6691003
1.096	6628713
1.097	6587889
1.098	6535857
1.098	6501183
1.099	6484693
1.1	6460785
1.101	6455252
1.102	6459112
1.103	6478786
1.103	6529448
1.104	6572917
1.105	6637184
1.106	6717662
1.107	6766773
1.108	6832144
1.108	6934557
1.109	7030644
1.11	7101631
1.111	7163867
1.112	7160966
1.113	7138140
1.113	7076665
1.114	7000973
1.115	6974273
1.116	6895887
1.117	6772101
1.118	6648675
1.118	6536892
1.119	6421087
1.12	6344777
1.121	6276443
1.122	6233903
1.123	6187976
1.123	6095538
1.124	6042297
1.125	6018981
1.126	6001207
1.127	6008698
1.128	5995787
1.128	6011585
1.129	6022948
1.13	6015052
1.131	6038232
1.132	6083019
1.133	6129383
1.133	6172500
1.134	6204135
1.135	6215236
1.136	6256804
1.137	6230219
1.138	6211103
1.138	6209270
1.139	6185578
1.14	6149433
1.141	6111589
1.142	6057984
1.143	6012897
1.143	5955894
1.144	5902204
1.145	5891384
1.146	5878945
1.147	5876906
1.148	5864303
1.148	5872413
1.149	5868558
1.15	5896523
1.151	5912910
1.152	5942677
1.153	5964087
1.153	5970513
1.154	5991482
1.155	5983421
1.156	6013637
1.157	6035343
1.158	6066370
1.158	6060843
1.159	6086823
1.16	6120876
1.161	6144117
1.162	6182438
1.163	6192661
1.163	6212490
1.164	6195164
1.165	6190341
1.166	6171339
1.167	6149644
1.168	6078920
1.168	5991797
1.169	5913643
1.17	5833146
1.171	5771896
1.172	5724122
1.173	5673030
1.173	5621421
1.174	5574410
1.175	5557639
1.176	5594474
1.177	5644211
1.178	5685502
1.178	5743841
1.179	5815676
1.18	5854597
1.181	5914653
1.182	5964120
1.183	6019630
1.183	6065553
1.184	6065608
1.185	6042282
1.186	6034342
1.187	5987394
1.188	5899952
1.188	5875745
1.189	5837808
1.19	5788168
1.191	5739683
1.192	5700379
1.193	5683987
1.193	5680442
1.194	5676716
1.195	5694935
1.196	5755380
1.197	5744396
1.198	5763008
1.198	5796240
1.199	5822399
1.2	5839943
1.201	5848211
1.202	5849033
1.203	5845426
1.203	5837849
1.204	5806154
1.205	5823277
1.206	5809943
1.207	5785267
1.208	5772765
1.208	5734947
1.209	5730008
1.21	5722404
1.211	5715132
1.212	5697784
1.213	5700958
1.213	5666618
1.214	5659991
1.215	5658698
1.216	5653117
1.217	5691821
1.218	5688432
1.218	5723672
1.219	5756033
1.22	5813500
1.221	5835868
1.222	5877076
1.223	5894575
1.223	5901926
1.224	5928732
1.225	5925678
1.226	5939816
1.227	5895799
1.228	5865951
1.228	5826396
1.229	5817022
1.23	5815804
1.231	5815004
1.232	5854322
1.233	5851399
1.233	5861542
1.234	5852414
1.235	5906873
1.236	5937697
1.237	5942967
1.238	5953204
1.238	5946599
1.239	5950409
1.24	5909709
1.241	5900081
1.242	5892109
1.243	5917171
1.243	5913689
1.244	5922322
1.245	5968637
1.246	5988156
1.247	6035763
1.248	6073620
1.248	6127844
1.249	6168259
1.25	6185778
1.251	6190714
1.252	6170977
1.253	6153384
1.253	6116332
1.254	6092813
1.255	6053562
1.256	6038135
1.257	6023720
1.258	6017033
1.258	6042460
1.259	6062140
1.26	6141508
1.261	6220317
1.262	6306176
1.263	6395948
1.263	6458143
1.264	6473362
1.265	6512995
1.266	6568278
1.267	6606054
1.268	6644500
1.268	6616327
1.269	6589896
1.27	6540656
1.271	6491535
1.272	6503514
1.273	6543989
1.273	6554770
1.274	6526681
1.275	6489904
1.276	6476712
1.277	6476115
1.278	6473347
1.278	6527147
1.279	6590098
1.28	6591684
1.281	6623863
1.282	6660810
1.283	6724710
1.283	6809887
1.284	6865300
1.285	6947553
1.286	7033449
1.287	7065552
1.288	7072128
1.288	7124697
1.289	7130157
1.29	7117509
1.291	7098142
1.292	7099729
1.293	7109862
1.293	7133398
1.294	7149853
1.295	7167167
1.296	7186990
1.297	7151034
1.298	7140568
1.298	7161047
1.299	7182391
1.3	7161734
1.301	7163363
1.302	7108228
1.303	7042266
1.303	7008462
1.304	6981710
1.305	7022037
1.306	7036830
1.307	7030528
1.308	7012271
1.308	6963682
1.309	6882693
1.31	6873219
1.311	6869796
1.312	6824872
1.313	6782892
1.313	6698489
1.314	6666548
1.315	6633546
1.316	6614821
1.317	6656244
1.318	6691821
1.318	6705056
1.319	6729184
1.32	6804578
1.321	6873035
1.322	6950072
1.323	6963699
1.323	6999277
1.324	7025358
1.325	7028639
1.326	7029076
1.327	6972885
1.328	6924215
1.328	6836127
1.329	6769417
1.33	6704823
1.331	6677452
1.332	6626790
1.333	6589431
1.333	6555754
1.334	6539212
1.335	6579069
1.336	6601977
1.337	6630402
1.338	6617348
1.338	6596486
1.339	6535230
1.34	6486030
1.341	6416570
1.342	6354325
1.343	6286413
1.343	6197905
1.344	6109967
1.345	6045566
1.346	6010170
1.347	6000780
1.348	6018923
1.348	6047988
1.349	6089911
1.35	6113683
1.351	6152917
1.352	6181389
1.353	6194748
1.353	6153432
1.354	6125677
1.355	6061016
1.356	6028201
1.357	5961644
1.358	5891801
1.358	5846207
1.359	5783334
1.36	5733238
1.361	5710336
1.362	5739187
1.363	5747683
1.363	5776548
1.364	5758999
1.365	5758784
1.366	5753673
1.367	5722982
1.368	5725458
1.368	5728215
1.369	5716298
1.37	5677080
1.371	5634505
1.372	5594689
1.373	5561819
1.373	5552478
1.374	5540247
1.375	5527109
1.376	5476369
1.377	5432597
1.378	5394285
1.378	5383606
1.379	5368536
1.38	5338130
1.381	5319802
1.382	5278801
1.383	5261776
1.383	5265251
1.384	5272924
1.385	5261920
1.386	5251577
1.387	5207894
1.388	5199672
1.388	5215975
1.389	5214590
1.39	5206769
1.391	5207952
1.392	5197558
1.393	5204209
1.393	5220731
1.394	5282293
1.395	5360819
1.396	5398439
1.397	5433989
1.398	5491002
1.398	5551358
1.399	5570657
1.4	5592092
1.401	5594310
1.402	5611549
1.403	5541791
1.403	5481122
1.404	5447926
1.405	5372130
1.406	5306546
1.407	5251928
1.408	5205963
1.408	5178140
1.409	5162992
1.41	5141502
1.411	5153385
1.412	5165775
1.413	5150773
1.413	5181980
1.414	5187146
1.415	5192955
1.416	5219895
1.417	5208965
1.418	5206082
1.418	5190596
1.419	5185578
1.42	5177198
1.421	5189936
1.422	5162281
1.423	5145750
1.423	5129213
1.424	5090082
1.425	5083857
1.426	5051721
1.427	5046421
1.428	5042071
1.428	5021152
1.429	5003460
1.43	5026594
1.431	5042010
1.432	5046082
1.433	5067592
1.433	5090936
1.434	5135976
1.435	5149391
1.436	5165837
1.437	5194830
1.438	5204757
1.438	5192868
1.439	5190447
1.44	5219523
1.441	5237398
1.442	5227628
1.443	5210745
1.443	5211383
1.444	5232136
1.445	5241207
1.446	5254208
1.447	5276631
1.448	5309844
1.448	5280523
1.449	5266146
1.45	5256970
1.451	5262559
1.452	5242883
1.453	5177983
1.453	5125222
1.454	5085962
1.455	5055310
1.456	4993059
1.457	4986364
1.458	4951572
1.458	4936161
1.459	4894239
1.46	4887026
1.461	4912440
1.462	4940842
1.463	4971530
1.463	4989304
1.464	5024963
1.465	5027246
1.466	5066956
1.467	5096254
1.468	5151192
1.468	5185771
1.469	5194561
1.47	5211030
1.471	5220541
1.472	5222521
1.473	5239537
1.473	5265040
1.474	5262893
1.475	5256521
1.476	5231749
1.477	5218171
1.478	5215279
1.478	5194237
1.479	5157168
1.48	5124394
1.481	5073127
1.482	5039967
1.483	5016482
1.483	5005776
1.484	4983819
1.485	4962782
1.486	4953333
1.487	4944939
1.488	4966718
1.488	5003283
1.489	5044216
1.49	5069123
1.491	5094226
1.492	5130314
1.493	5196657
1.493	5245339
1.494	5277196
1.495	5317119
1.496	5351091
1.497	5356990
1.498	5353696
1.498	5354008
1.499	5351946
1.5	5311420
1.501	5251843
1.502	5224471
1.503	5202572
1.503	5177878
1.504	5123236
1.505	5095603
1.506	5070869
1.507	5042363
1.508	5007454
1.508	4981906
1.509	5002045
1.51	4977497
1.511	4953323
1.512	4937071
1.513	4938603
1.513	4942164
1.514	4967459
1.515	4992808
1.516	5044010
1.517	5099605
1.518	5096164
1.518	5124030
1.519	5152607
1.52	5176783
1.521	5234060
1.522	5263887
1.523	5282070
1.523	5312346
1.524	5308421
1.525	5313654
1.526	5342347
1.527	5381717
1.528	5411926
1.528	5444169
1.529	5413626
1.53	5398823
1.531	5361321
1.532	5312505
1.533	5291795
1.533	5300235
1.534	5284680
1.535	5230207
1.536	5203885
1.537	5161952
1.538	5160155
1.538	5170223
1.539	5204180
1.54	5244408
1.541	5254703
1.542	5205062
1.543	5195474
1.543	5207835
1.544	5210113
1.545	5218949
1.546	5216858
1.547	5203558
1.548	5183675
1.548	5169219
1.549	5186319
1.55	5230251
1.551	5260974
1.552	5284230
1.553	5277120
1.553	5268116
1.554	5274338
1.555	5272671
1.556	5284330
1.557	5292894
1.558	5287514
1.558	5276898
1.559	5248158
1.56	5236093
1.561	5259476
1.562	5291351
1.563	5288272
1.563	5287247
1.564	5290698
1.565	5279563
1.566	5276932
1.567	5280874
1.568	5313007
1.568	5328524
1.569	5340777
1.57	5357907
1.571	5392440
1.572	5443487
1.573	5446576
1.573	5464600
1.574	5455463
1.575	5458211
1.576	5424171
1.577	5427016
1.578	5415697
1.578	5390606
1.579	5380471
1.58	5367834
1.581	5384365
1.582	5406772
1.583	5451134
1.583	5467195
1.584	5505808
1.585	5492090
1.586	5481087
1.587	5474282
1.588	5467510
1.588	5439771
1.589	5435961
1.59	5410751
1.591	5386334
1.592	5385355
1.593	5381559
1.593	5397518
1.594	5416159
1.595	5438904
1.596	5452250
1.597	5485910
1.598	5462254
1.598	5448772
1.599	5431015
1.6	5399928
1.601	5375114
1.602	5351337
1.603	5306938
1.603	5264050
1.604	5234085
1.605	5203262
1.606	5229765
1.607	5251933
1.608	5270385
1.608	5306838
1.609	5330151
1.61	5366163
1.611	5423648
1.612	5478410
1.613	5512053
1.613	5538759
1.614	5546402
1.615	5566125
1.616	5590144
1.617	5604460
1.618	5649816
1.618	5661706
1.619	5708493
1.62	5763262
1.621	5829292
1.622	5869784
1.623	5901257
1.623	5926902
1.624	5968988
1.625	5998649
1.626	5986800
1.627	5997530
1.628	5946547
1.628	5885752
1.629	5818518
1.63	5790415
1.631	5767553
1.632	5734593
1.633	5685326
1.633	5642458
1.634	5613271
1.635	5600103
1.636	5608355
1.637	5621804
1.638	5627686
1.638	5624818
1.639	5630195
1.64	5661109
1.641	5677438
1.642	5703561
1.643	5735419
1.643	5741639
1.644	5759542
1.645	5763203
1.646	5797199
1.647	5832582
1.648	5845162
1.648	5864570
1.649	5897503
1.65	5916159
1.651	5939983
1.652	5976417
1.653	5999812
1.653	6030563
1.654	6033394
1.655	6018689
1.656	6037227
1.657	6013228
1.658	5986227
1.658	5976942
1.659	5963516
1.66	5944293
1.661	5933894
1.662	5920047
1.663	5930570
1.663	5951201
1.664	5950643
1.665	5960957
1.666	5990103
[truncated: 4,001 more rows]

## Sheet: EIC 612.3
0.003	0
0.011	0
0.018	2502
0.025	2635
0.032	0
0.039	0
0.046	0
0.053	3595
0.06	1542
0.067	1478
0.074	0
0.081	0
0.088	0
0.096	2571
0.103	2507
0.11	0
0.117	0
0.124	3787
0.131	0
0.138	0
0.145	0
0.152	1478
0.159	0
0.166	0
0.173	1542
0.181	1222
0.188	0
0.195	0
0.202	0
0.209	0
0.216	1414
0.223	1222
0.23	2763
0.237	4107
0.244	1478
0.251	0
0.258	0
0.265	0
0.273	3467
0.28	0
0.287	0
0.294	0
0.301	0
0.308	0
0.315	4689
0.322	0
0.329	1158
0.336	0
0.343	0
0.351	0
0.358	0
0.365	0
0.372	0
0.379	1158
0.386	1222
0.393	3339
0.4	4171
0.407	5585
0.414	0
0.421	3275
0.428	1222
0.436	1158
0.443	0
0.45	0
0.457	1286
0.464	0
0.471	0
0.478	0
0.485	2635
0.492	0
0.499	0
0.506	0
0.513	0
0.521	0
0.528	1414
0.535	1478
0.542	6027
0.549	0
0.556	0
0.563	0
0.57	0
0.577	0
0.584	0
0.591	2566
0.598	0
0.605	0
0.613	1222
0.62	0
0.627	0
0.634	1222
0.641	1478
0.648	2443
0.655	0
0.662	0
0.669	1158
0.676	0
0.683	0
0.691	2763
0.698	0
0.705	29143
0.712	0
0.719	0
0.726	1350
0.733	1414
0.74	0
0.747	1478
0.754	3275
0.761	1542
0.768	0
0.776	1286
0.783	1734
0.79	0
0.797	0
0.804	0
0.811	6231
0.818	1158
0.825	0
0.832	0
0.839	4689
0.846	3211
0.853	0
0.861	2571
0.868	0
0.875	4241
0.882	0
0.889	1158
0.896	1862
0.903	2379
0.91	1286
0.917	0
0.924	0
0.931	6295
0.938	0
0.946	1286
0.953	1926
0.96	3467
0.967	0
0.974	2763
0.981	7260
0.988	0
0.995	8028
1.002	0
1.009	0
1.017	1158
1.024	0
1.031	5335
1.038	0
1.045	0
1.052	0
1.059	0
1.066	4049
1.073	0
1.08	0
1.087	2443
1.095	0
1.102	0
1.109	0
1.116	1222
1.123	1414
1.13	4747
1.137	1350
1.144	0
1.151	0
1.158	0
1.165	0
1.173	0
1.18	4241
1.187	1606
1.194	1350
1.201	5521
1.208	0
1.215	0
1.222	0
1.229	0
1.236	0
1.243	0
1.25	1478
1.258	0
1.265	6417
1.272	1158
1.279	0
1.286	0
1.293	2571
1.3	4241
1.307	1222
1.314	0
1.321	1222
1.328	2763
1.335	4875
1.343	0
1.35	0
1.357	0
1.364	0
1.371	0
1.378	0
1.385	1222
1.392	0
1.399	2950
1.406	28439
1.413	0
1.421	0
1.428	0
1.435	0
1.442	0
1.449	1862
1.456	0
1.463	0
1.47	2635
1.477	0
1.484	0
1.491	0
1.498	27687
1.506	0
1.513	1862
1.52	1286
1.527	0
1.534	0
1.541	0
1.548	0
1.555	3723
1.562	0
1.569	2827
1.576	0
1.584	0
1.591	0
1.598	3211
1.605	1222
1.612	0
1.619	1286
1.626	0
1.633	0
1.64	0
1.647	0
1.654	2635
1.661	0
1.668	6876
1.676	1862
1.683	0
1.69	0
1.697	0
1.704	0
1.711	0
1.718	0
1.725	1158
1.732	0
1.739	9436
1.746	36845
1.754	17564
1.761	0
1.768	26396
1.775	26903
1.782	0
1.789	0
1.796	2827
1.803	0
1.81	0
1.817	0
1.824	5579
1.831	4555
1.839	0
1.846	11857
1.853	26583
1.86	0
1.867	0
1.874	21265
1.881	1286
1.888	0
1.895	15767
1.902	1158
1.909	0
1.916	0
1.924	12887
1.931	0
1.938	5073
1.945	0
1.952	1222
1.959	46951
1.966	0
1.973	0
1.98	0
1.987	0
1.995	1478
2.002	2443
2.009	0
2.016	0
2.023	0
2.03	0
2.037	10257
2.044	29933
2.051	20183
2.058	0
2.065	1158
2.072	1350
2.079	7767
2.087	6935
2.094	11031
2.101	11431
2.108	4817
2.115	2630
2.122	0
2.129	0
2.136	0
2.143	0
2.15	3531
2.157	15313
2.164	1350
2.172	1350
2.179	0
2.186	35682
2.193	0
2.2	15377
2.207	15243
2.214	25617
2.221	8075
2.228	0
2.235	3083
2.242	25639
2.249	35320
2.256	70846
2.264	276907
2.271	491330
2.278	526569
2.285	654093
2.292	554643
2.299	1411228
2.306	1132452
2.313	1734964
2.32	1130968
2.327	1402136
2.334	1584030
2.341	1499608
2.349	1880867
2.356	1457257
2.363	1144350
2.37	1572391
2.377	1483718
2.384	1528472
2.391	1243859
2.398	1007780
2.405	1243350
2.412	1026972
2.419	948510
2.426	939625
2.434	802526
2.441	727774
2.448	774628
2.455	625096
2.462	580933
2.469	475742
2.476	287955
2.483	273410
2.49	294123
2.497	349762
2.504	303168
2.511	387138
2.519	282567
2.526	438163
2.533	531951
2.54	280305
2.547	538857
2.554	497502
2.561	792169
2.568	1002059
2.575	535368
2.582	619155
2.589	782144
2.596	979625
2.604	852051
2.611	929624
2.618	945758
2.625	955428
2.632	899294
2.639	934517
2.646	863006
2.653	883224
2.66	819699
2.667	634515
2.674	724427
2.681	462803
2.689	811024
2.696	644585
2.703	692568
2.71	883002
2.717	372493
2.724	336397
2.731	394492
2.738	296194
2.745	440013
2.752	320647
2.759	518539
2.766	278307
2.774	238366
2.781	353664
2.788	200305
2.795	159396
2.802	158315
2.809	235650
2.816	268160
2.823	212243
2.83	220468
2.837	89301
2.844	117063
2.851	112984
2.859	141372
2.866	66052
2.873	124301
2.88	111273
2.887	79550
2.894	38916
2.901	114771
2.908	125587
2.915	82341
2.922	57784
2.929	50564
2.936	62067
2.944	70134
2.951	16354
2.958	34296
2.965	43657
2.972	26739
2.979	33609
2.986	44117
2.993	26407
3	30968
3.007	24376
3.014	64126
3.021	99535
3.029	70507
3.036	15575
3.043	27710
3.05	42441
3.057	24440
3.064	18535
3.071	2699
3.078	22759
3.085	19320
3.092	2374
3.099	7505
3.106	9041
3.114	7761
3.121	0
3.128	18739
3.135	5899
3.142	0
3.149	2182
3.156	17645
3.163	9820
3.17	12316
3.177	1670
3.184	0
3.191	6039
3.199	18919
3.206	7959
3.213	17425
3.22	8418
3.227	3595
3.234	24679
3.241	2246
3.248	4683
3.255	6865
3.262	0
3.269	5195
3.276	3718
3.284	0
3.291	4171
3.298	12892
3.305	3659
3.312	16551
3.319	0
3.326	6475
3.333	0
3.34	21543
3.347	0
3.354	5457
3.361	9617
3.368	0
3.376	5521
3.383	0
3.39	1478
3.397	4235
3.404	0
3.411	1350
3.418	0
3.425	8343
3.432	0
3.439	2054
3.446	0
3.453	6091
3.461	0
3.468	0
3.475	1414
3.482	7964
3.489	3403
3.496	3915
3.503	0
3.51	0
3.517	0
3.524	2699
3.531	0
3.538	0
3.545	0
3.553	0
3.56	0
3.567	0
3.574	0
3.581	1286
3.588	7505
3.595	4043
3.602	1542
3.609	0
3.616	0
3.623	0
3.63	0
3.637	1222
3.645	0
3.652	0
3.659	0
3.666	2635
3.673	7388
3.68	3083
3.687	2891
3.694	0
3.701	1158
3.708	0
3.715	0
3.723	1222
3.73	1478
3.737	1542
3.744	0
3.751	0
3.758	2374
3.765	0
3.772	1158
3.779	0
3.786	5841
3.793	0
3.8	2379
3.808	0
3.815	5137
3.822	0
3.829	1350
3.836	0
3.843	0
3.85	0
3.857	0
3.864	0
3.871	0
3.878	0
3.886	0
3.893	1158
3.9	0
3.907	0
3.914	1286
3.921	0
3.928	2182
3.935	0
3.942	0
3.949	2571
3.956	0
3.963	0
3.971	0
3.978	0
3.985	3275
3.992	0
3.999	0
4.006	0
4.013	0
4.02	0
4.027	0
4.034	3019
4.041	1222
4.049	1862
4.056	0
4.063	1414
4.07	0
4.077	1862
4.084	0
4.091	1286
4.098	2374
4.105	0
4.112	0
4.119	3083
4.126	2054
4.134	3019
4.141	0
4.148	0
4.155	0
4.162	0
4.169	0
4.176	0
4.183	0
4.19	0
4.197	0
4.204	2955
4.211	0
4.219	1286
4.226	0
4.233	0
4.24	0
4.247	1478
4.254	3857
4.261	0
4.268	0
4.275	0
4.282	0
4.289	2571
4.296	5265
4.304	0
4.311	0
4.318	0
4.325	1350
4.332	0
4.339	0
4.346	0
4.353	0
4.36	0
4.367	0
4.374	1414
4.381	3019
4.389	0
4.396	0
4.403	1222
4.41	2054
4.417	3083
4.424	0
4.431	0
4.438	0
4.445	0
4.452	1222
4.459	0
4.466	0
4.473	0
4.481	0
4.488	0
4.495	1222
4.502	0
4.509	0
4.516	0
4.523	0
4.53	0
4.537	0
4.544	1606
4.551	0
4.558	1670
4.566	0
4.573	1414
4.58	1350
4.587	0
4.594	11921
4.601	0
4.608	1350
4.615	1734
4.622	0
4.629	0
4.636	0
4.643	0
4.651	3083
4.658	0
4.665	1414
4.672	0
4.679	0
4.686	0
4.693	4759
4.7	2118
4.707	1478
4.714	1158
4.721	4753
4.728	0
4.736	1734
4.743	0
4.75	6353
4.757	0
4.764	0
4.771	0
4.778	0
4.785	0
4.792	0
4.799	6231
4.807	0
4.814	0
4.821	0
4.828	0
4.835	0
4.842	0
4.849	0
4.856	2827
4.863	1862
4.87	1734
4.877	1990
4.884	1158
4.892	0
4.899	0
4.906	0
4.913	0
4.92	1158
4.927	0
4.934	2571
4.941	0
4.948	0
4.955	0
4.962	0
4.97	1478
4.977	0
4.984	0
4.991	0
4.998	0

## Sheet: EIC 630.3
0.003	0
0.011	0
0.018	0
0.025	2182
0.032	0
0.039	1414
0.046	1286
0.053	0
0.06	1350
0.067	0
0.074	0
0.081	0
0.088	6300
0.096	1414
0.103	0
0.11	0
0.117	0
0.124	0
0.131	2054
0.138	4305
0.145	8593
0.152	0
0.159	0
0.166	0
0.173	0
0.181	0
0.188	1350
0.195	1222
0.202	0
0.209	4811
0.216	1286
0.223	0
0.23	2118
0.237	0
0.244	0
0.251	0
0.258	0
0.265	0
0.273	0
0.28	8220
0.287	0
0.294	8273
0.301	0
0.308	0
0.315	2822
0.322	0
0.329	3339
0.336	0
0.343	1222
0.351	1286
0.358	1670
0.365	0
0.372	5655
0.379	12049
0.386	0
0.393	0
0.4	6423
0.407	0
0.414	2827
0.421	0
0.428	0
0.436	0
0.443	4305
0.45	0
0.457	1542
0.464	0
0.471	0
0.478	1542
0.485	3857
0.492	0
0.499	1286
0.506	0
0.513	0
0.521	0
0.528	0
0.535	3601
0.542	4305
0.549	0
0.556	0
0.563	0
0.57	0
0.577	1286
0.584	0
0.591	1158
0.598	3275
0.605	2699
0.613	1734
0.62	0
0.627	0
0.634	0
0.641	2694
0.648	0
0.655	1478
0.662	0
0.669	0
0.676	0
0.683	0
0.691	0
0.698	0
0.705	0
0.712	0
0.719	0
0.726	1606
0.733	0
0.74	0
0.747	0
0.754	0
0.761	0
0.768	0
0.776	0
0.783	0
0.79	8482
0.797	1542
0.804	0
0.811	6417
0.818	0
0.825	0
0.832	0
0.839	0
0.846	0
0.853	2955
0.861	0
0.868	0
0.875	0
0.882	0
0.889	0
0.896	2571
0.903	0
0.91	0
0.917	0
0.924	0
0.931	2630
0.938	0
0.946	0
0.953	1926
0.96	0
0.967	1350
0.974	1158
0.981	1286
0.988	0
0.995	0
1.002	0
1.009	0
1.017	0
1.024	2827
1.031	0
1.038	0
1.045	0
1.052	0
1.059	1158
1.066	0
1.073	1158
1.08	1542
1.087	0
1.095	3857
1.102	1862
1.109	0
1.116	0
1.123	0
1.13	1222
1.137	0
1.144	0
1.151	0
1.158	25528
1.165	0
1.173	9105
1.18	1286
1.187	3793
1.194	9751
1.201	0
1.208	0
1.215	0
1.222	1286
1.229	0
1.236	14172
1.243	1222
1.25	1286
1.258	2699
1.265	0
1.272	0
1.279	0
1.286	0
1.293	5201
1.3	1350
1.307	0
1.314	1222
1.321	0
1.328	5265
1.335	1158
1.343	0
1.35	0
1.357	0
1.364	0
1.371	0
1.378	2507
1.385	1350
1.392	1478
1.399	0
1.406	0
1.413	0
1.421	4433
1.428	1734
1.435	0
1.442	1542
1.449	1222
1.456	0
1.463	1478
1.47	6673
1.477	0
1.484	0
1.491	1222
1.498	0
1.506	0
1.513	3921
1.52	6423
1.527	1478
1.534	1478
1.541	1286
1.548	0
1.555	19607
1.562	1158
1.569	0
1.576	1606
1.584	0
1.591	0
1.598	0
1.605	0
1.612	5841
1.619	0
1.626	1222
1.633	14957
1.64	0
1.647	0
1.654	0
1.661	8523
1.668	1286
1.676	9681
1.683	1542
1.69	1286
1.697	0
1.704	4951
1.711	0
1.718	0
1.725	0
1.732	0
1.739	0
1.746	0
1.754	0
1.761	0
1.768	2891
1.775	21287
1.782	1414
1.789	0
1.796	3339
1.803	1414
1.81	1158
1.817	6167
1.824	0
1.831	0
1.839	0
1.846	36636
1.853	0
1.86	0
1.867	1350
1.874	0
1.881	7691
1.888	0
1.895	20433
1.902	32599
1.909	4043
1.916	7435
1.924	39079
1.931	1990
1.938	118059
1.945	211936
1.952	349615
1.959	527838
1.966	738991
1.973	965584
1.98	1578991
1.987	1481182
1.995	1777816
2.002	2042788
2.009	2751530
2.016	3082674
2.023	2422174
2.03	2438808
2.037	3295360
2.044	3616354
2.051	2688414
2.058	3605196
2.065	2781336
2.072	2807064
2.079	2174174
2.087	2313182
2.094	2247150
2.101	2933014
2.108	2089112
2.115	1817041
2.122	1601135
2.129	1770641
2.136	1486791
2.143	1509144
2.15	1489745
2.157	1272199
2.164	1268184
2.172	1053907
2.179	904700
2.186	1075437
2.193	888845
2.2	850562
2.207	667597
2.214	707155
2.221	879749
2.228	567420
2.235	468493
2.242	502174
2.249	309803
2.256	409839
2.264	358249
2.271	215537
2.278	569413
2.285	574067
2.292	300615
2.299	294371
2.306	577372
2.313	224361
2.32	180309
2.327	184235
2.334	169254
2.341	159770
2.349	150157
2.356	125361
2.363	145050
2.37	123162
2.377	160514
2.384	178854
2.391	97690
2.398	128463
2.405	75582
2.412	93252
2.419	38253
2.426	107813
2.434	111083
2.441	112004
2.448	95183
2.455	39906
2.462	8337
2.469	76892
2.476	14370
2.483	54520
2.49	36951
2.497	85013
2.504	1862
2.511	61408
2.519	25511
2.526	26129
2.533	59181
2.54	9233
2.547	34861
2.554	59960
2.561	5579
2.568	30626
2.575	0
2.582	5393
2.589	18332
2.596	8407
2.604	0
2.611	11729
2.618	35490
2.625	0
2.632	10001
2.639	23394
2.646	46882
2.653	6219
2.66	10641
2.667	4235
2.674	17267
2.681	3595
2.689	0
2.696	27443
2.703	34658
2.71	53095
2.717	13265
2.724	34727
2.731	5643
2.738	0
2.745	34861
2.752	24348
2.759	22114
2.766	20967
2.774	6091
2.781	22370
2.788	0
2.795	11217
2.802	5771
2.809	7313
2.816	2571
2.823	0
2.83	4619
2.837	19484
2.844	8343
2.851	9041
2.859	5777
2.866	1926
2.873	0
2.88	0
2.887	0
2.894	0
2.901	0
2.908	0
2.915	2315
2.922	0
2.929	33314
2.936	18082
2.944	1478
2.951	11351
2.958	1222
2.965	0
2.972	1158
2.979	12939
2.986	0
2.993	4422
3	0
3.007	1542
3.014	0
3.021	0
3.029	5771
3.036	5579
3.043	5207
3.05	1542
3.057	24860
3.064	16412
3.071	5195
3.078	0
3.085	0
3.092	1734
3.099	4497
3.106	1350
3.114	0
3.121	0
3.128	0
3.135	5265
3.142	0
3.149	4241
3.156	0
3.163	0
3.17	0
3.177	0
3.184	0
3.191	0
3.199	0
3.206	0
3.213	0
3.22	4939
3.227	1222
3.234	3718
3.241	0
3.248	1286
3.255	0
3.262	0
3.269	0
3.276	1798
3.284	2310
3.291	1222
3.298	0
3.305	1414
3.312	7883
3.319	5137
3.326	2566
3.333	5783
3.34	0
3.347	3531
3.354	0
3.361	1350
3.368	3659
3.376	21159
3.383	1350
3.39	0
3.397	9035
3.404	0
3.411	1350
3.418	3921
3.425	3467
3.432	2763
3.439	6417
3.446	2118
3.453	0
3.461	0
3.468	0
3.475	4561
3.482	1414
3.489	0
3.496	0
3.503	2827
3.51	0
3.517	0
3.524	0
3.531	0
3.538	1606
3.545	0
3.553	1222
3.56	0
3.567	1670
3.574	0
3.581	0
3.588	1414
3.595	0
3.602	0
3.609	0
3.616	0
3.623	1606
3.63	0
3.637	0
3.645	4427
3.652	5259
3.659	0
3.666	1478
3.673	10641
3.68	0
3.687	1990
3.694	0
3.701	0
3.708	1222
3.715	0
3.723	0
3.73	1606
3.737	0
3.744	1414
3.751	0
3.758	1414
3.765	0
3.772	0
3.779	0
3.786	8284
3.793	4881
3.8	2950
3.808	0
3.815	1542
3.822	0
3.829	0
3.836	1542
3.843	0
3.85	0
3.857	1414
3.864	2507
3.871	0
3.878	0
3.886	0
3.893	1158
3.9	1158
3.907	0
3.914	1222
3.921	4497
3.928	1350
3.935	8343
3.942	1990
3.949	7708
3.956	0
3.963	0
3.971	0
3.978	0
3.985	0
3.992	1222
3.999	0
4.006	1478
4.013	0
4.02	0
4.027	0
4.034	0
4.041	0
4.049	0
4.056	1478
4.063	2699
4.07	1414
4.077	0
4.084	0
4.091	13351
4.098	1542
4.105	3275
4.112	1158
4.119	0
4.126	0
4.134	0
4.141	0
4.148	0
4.155	0
4.162	0
4.169	1158
4.176	0
4.183	0
4.19	0
4.197	0
4.204	3083
4.211	3083
4.219	1542
4.226	3275
4.233	0
4.24	0
4.247	2699
4.254	2507
4.261	0
4.268	8721
4.275	0
4.282	0
4.289	0
4.296	0
4.304	3147
4.311	0
4.318	1414
4.325	0
4.332	1222
4.339	0
4.346	0
4.353	0
4.36	2827
4.367	2571
4.374	0
4.381	1478
4.389	0
4.396	0
4.403	0
4.41	0
4.417	5137
4.424	0
4.431	2699
4.438	6801
4.445	0
4.452	5579
4.459	1478
4.466	1606
4.473	0
4.481	3654
4.488	0
4.495	0
4.502	0
4.509	0
4.516	0
4.523	0
4.53	0
4.537	1990
4.544	0
4.551	0
4.558	0
4.566	2763
4.573	0
4.58	0
4.587	2507
4.594	0
4.601	4817
4.608	2443
4.615	0
4.622	1286
4.629	0
4.636	0
4.643	0
4.651	0
4.658	0
4.665	1478
4.672	0
4.679	0
4.686	0
4.693	1286
4.7	7895
4.707	0
4.714	0
4.721	0
4.728	5719
4.736	0
4.743	0
4.75	0
4.757	0
4.764	1606
4.771	0
4.778	0
4.785	0
4.792	0
4.799	3531
4.807	0
4.814	0
4.821	0
4.828	5323
4.835	0
4.842	0
4.849	2374
4.856	0
4.863	1350
4.87	0
4.877	0
4.884	1414
4.892	0
4.899	1542
4.906	4305
4.913	2118
4.92	0
4.927	0
4.934	0
4.941	0
4.948	0
4.955	0
4.962	0
4.97	5649
4.977	0
4.984	0
4.991	1222
4.998	1990

## Sheet: Mass spec (1.95-1.25)
130.37	1597
130.97	269
131.59	1386
132.22	121
132.8	1453
133.8	691
134.68	1888
135.27	29
135.77	1253
136.39	154
137.21	1843
137.78	189
138.34	1896
139.12	866
140.16	1247
141.33	1081
142.42	1000
143.31	1221
144.21	821
145.07	808
146.06	1679
146.8	559
147.6	1096
148.34	189
148.98	1324
149.65	540
150.4	1028
150.91	31
151.43	936
152.09	400
152.86	966
153.77	883
154.46	72
155.05	462
155.98	1100
156.59	141
157.23	915
157.8	95
158.33	1032
159.33	1570
160.3	1219
161.03	311
161.91	1649
162.62	802
163.37	1125
164.26	1238
165.07	555
165.73	1047
166.63	791
167.44	803
168.55	853
169.59	1141
170.67	580
171.89	694
172.56	326
173.23	1468
174.03	275
175	1661
175.95	960
176.82	1219
177.52	802
178.4	1576
179.38	765
179.89	35
180.41	900
181.35	587
182.08	624
182.76	235
183.53	1662
184.43	1489
184.96	61
185.49	937
186.61	1126
187.22	292
187.88	1221
188.52	235
189.22	1798
189.97	605
190.67	253
191.33	998
192.14	447
193.05	993
193.57	29
194.25	1071
194.93	296
195.64	537
196.46	388
197.38	1066
197.94	134
198.48	1063
199.43	1334
200.22	265
200.94	1096
201.54	110
202.27	989
202.99	193
203.74	1205
204.42	531
205.28	1149
205.86	157
206.5	1123
207.44	750
208.33	1195
209.14	357
209.88	1186
210.75	921
211.74	1361
212.34	72
212.93	1039
213.56	180
214.17	1392
215.01	908
215.86	763
216.83	1357
217.75	554
218.64	969
219.57	1407
220.16	131
220.7	1176
221.68	905
222.51	957
223.46	1083
224.01	225
224.6	1867
225.29	124
225.86	1071
226.56	281
227.27	1291
227.92	261
228.52	1338
229.23	335
229.92	1361
230.54	123
231.14	1322
232.1	1065
233.22	1490
233.79	129
234.39	1481
235.01	169
235.64	849
236.45	965
237.25	1424
238.21	912
238.79	28
239.36	1310
239.95	224
240.59	1454
241.15	57
241.77	1234
242.64	675
243.5	706
244	32
244.68	1541
245.53	636
246.5	1600
247.47	1390
248.02	93
248.61	898
249.24	288
250.01	1126
250.94	1425
251.9	1078
252.41	41
252.94	1164
253.76	770
254.49	1198
255.25	786
255.97	547
256.78	1631
257.57	535
258.18	159
258.82	1049
259.4	40
259.9	1099
260.58	279
261.29	1474
262.22	943
263.01	279
263.6	1576
264.4	883
265.26	1756
266.11	899
266.7	123
267.24	1108
268.2	640
268.89	198
269.47	846
270.42	1284
271.29	732
272.06	450
272.75	916
273.54	1395
274.23	503
275.13	1658
275.93	650
276.73	1259
277.55	565
278.23	266
278.95	985
279.98	1077
281.02	984
281.77	278
282.44	1436
283.7	957
284.31	96
285.1	1337
286.05	485
286.96	1310
287.5	61
288.06	1895
288.74	433
289.49	1375
290.4	1451
291.21	275
291.91	1460
292.65	106
293.44	1304
294	116
294.57	1070
295.4	916
296.24	1634
297.21	675
297.95	893
298.63	97
299.29	1707
299.95	273
300.59	1515
301.16	244
301.69	1749
302.21	49
302.72	999
303.55	1282
304.19	288
304.78	1360
305.76	1331
306.78	1194
307.75	543
308.54	1136
309.52	1124
310.12	295
310.76	1343
311.39	257
312.12	798
312.87	785
313.79	921
314.48	372
315.3	1707
315.94	213
316.51	1580
317.31	495
318.01	1442
318.92	1168
319.68	333
320.38	1593
320.98	58
321.53	1061
322.09	60
322.63	1398
323.6	1044
324.59	1298
325.28	161
326.19	1293
326.96	628
327.79	1068
328.65	936
329.2	176
329.8	1070
330.71	1589
331.63	824
332.21	457
332.82	1083
333.68	706
334.38	1263
335.33	977
336.31	834
337.24	968
338.19	922
339.14	1274
339.8	420
340.53	1294
341.14	201
341.86	1053
342.73	782
343.49	1233
344.45	793
345.5	1005
346.31	1436
347.27	610
348.09	1285
348.97	256
349.93	1061
350.75	1286
351.27	32
351.78	1144
352.63	689
353.61	1950
354.6	805
355.51	899
356.4	1125
356.98	396
357.79	684
358.59	1198
359.52	1012
360.66	1540
361.37	1039
362.14	1107
363.08	1219
364.05	1075
365.05	765
366.15	1393
366.75	206
367.41	858
368.29	768
368.82	68
369.53	2192
370.36	771
371.16	1012
372.03	975
372.99	1466
374.03	1315
374.55	28
375.07	846
376.04	978
376.7	511
377.45	1179
378.21	479
378.91	777
379.52	88
380.07	965
380.64	66
381.22	668
382.27	628
383.14	1569
383.95	658
384.92	1029
385.69	543
386.39	1078
387.15	541
387.92	1079
388.87	1217
389.93	586
390.9	1336
391.57	779
392.12	264
392.75	1275
393.46	385
394.31	890
395.19	610
396.1	1062
396.74	72
397.32	1348
398.14	871
398.99	1125
399.81	1193
400.81	1479
401.67	1206
402.36	539
403.01	1072
403.96	766
404.76	77
405.35	2157
405.85	38
406.37	1122
406.88	34
407.49	1746
408.49	616
409.43	1690
409.93	29
410.46	1304
411.12	492
411.86	1098
412.53	182
413.14	804
413.96	1644
414.87	1398
415.84	1112
416.39	99
416.96	1658
417.51	103
418.09	1350
418.74	239
419.33	845
420.31	948
421.38	1936
422.32	1012
423.14	968
423.89	691
424.72	1147
425.64	991
426.46	1588
427.36	639
427.99	198
428.68	1053
429.74	1507
430.32	380
431.12	1767
432.06	635
432.97	1116
433.55	162
434.29	750
435.15	1125
435.76	224
436.37	1492
437.31	1505
438.11	1356
438.94	602
439.9	1338
440.66	524
441.5	435
442.38	1301
443.04	446
443.89	1776
444.89	640
445.65	434
446.42	708
447.24	1117
448.31	817
448.91	67
449.58	1281
450.13	184
450.68	992
451.63	975
452.16	34
452.66	1135
453.65	897
454.28	234
454.95	1088
455.7	589
456.38	1296
457.28	713
458.19	1720
459.1	821
459.69	40
460.35	1663
460.97	102
461.52	1345
462.3	246
463	1990
463.95	994
464.46	28
464.99	633
465.92	1269
466.55	167
467.22	959
468.16	604
469.05	1208
469.63	70
470.17	584
470.98	1075
471.81	1343
472.71	363
473.37	1057
473.96	29
474.49	732
475.44	633
476.44	818
477.14	152
477.66	1019
478.52	768
479.39	1046
480.39	987
481.13	316
481.74	1293
482.33	29
482.85	1322
483.78	1035
484.29	107
484.86	1419
485.83	756
486.9	2115
487.62	233
488.4	1382
489.45	1125
490.23	314
490.94	1292
491.93	893
492.73	1014
493.63	1903
494.62	1197
495.58	1348
496.57	850
497.58	1256
498.45	302
499.26	1202
499.86	197
500.51	1576
501.48	900
502.62	1044
503.33	458
504.21	971
505.2	1541
505.8	426
506.52	1386
507.03	34
507.54	1359
508.16	66
508.85	656
509.89	1126
510.46	152
511.02	731
511.97	1193
512.54	34
513.12	731
514	960
514.85	1068
515.53	413
516.2	760
517.04	441
517.79	1337
518.41	121
519.05	1132
519.83	568
520.47	32
520.99	601
521.95	1551
522.79	1291
523.59	1197
524.5	261
525.41	1072
526.32	950
527.28	1586
528.15	1077
529.33	1538
530	369
530.74	1780
531.66	1063
532.31	241
533	668
533.61	371
534.29	1411
534.95	240
535.69	931
536.72	1298
537.28	92
537.81	785
538.54	266
539.23	1626
540	429
540.84	1039
541.49	252
542.09	1051
542.69	122
543.33	1086
544.29	649
545.17	1392
545.69	57
546.25	817
547.09	1089
547.78	196
548.5	937
549.09	58
549.67	1183
550.7	806
551.66	744
552.65	1235
553.62	992
554.52	1236
555.52	624
556.31	1325
556.95	321
557.66	906
558.54	1117
559.2	170
559.78	1765
560.78	878
561.65	1136
562.29	581
562.96	2167
563.56	190
564.23	1229
564.99	767
565.66	264
566.36	1778
567.17	409
567.9	1990
568.9	1843
569.85	790
570.68	1640
571.6	575
572.29	2068
573.25	1435
574.42	1206
575.36	2064
575.89	66
576.41	1920
576.98	225
577.76	2375
578.52	1058
579.32	2132
580.1	442
580.79	1880
581.42	62
581.97	1863
582.72	684
583.43	2226
584.1	489
584.82	1786
585.62	926
586.36	2097
587.21	1962
587.75	256
588.32	3790
589.13	1814
589.79	1171
590.61	2043
591.14	144
591.8	2927
592.7	1485
593.26	161
593.79	3284
594.7	3544
595.41	1403
596.28	3189
597.08	2114
597.97	5530
598.48	34
599.01	4298
599.69	172
600.23	3490
601.17	4126
602.02	2609
602.78	5358
603.66	5374
604.39	887
605.03	4217
605.89	6093
606.52	1007
607.13	2549
607.95	5290
608.54	1285
609.23	3190
609.8	129
610.31	2542
611.11	7573
612.15	8647
612.73	325
613.37	7363
614.14	3439
615.1	6139
615.9	793
616.56	8283
617.64	2160
618.34	962
619.1	6722
619.82	1512
620.54	2288
621.33	6388
622.22	3939
623.15	7110
623.83	1524
624.62	2823
625.26	6681
626.1	3274
626.81	9700
627.56	2172
628.4	15220
628.95	677
629.46	27100
630.27	1716000
631.26	627800
632.23	188200
633.16	64200
634.1	16650
635.08	13410
635.63	320
636.17	6300
636.85	854
637.41	3689
638.44	7154
639.35	3883
639.9	321
640.45	4694
641.43	1497
642.05	7081
642.88	2323
643.75	4391
644.75	5681
645.58	2733
646.24	20400
646.78	963
647.38	10610
648.27	4843
648.83	381
649.55	8027
650.37	3663
650.92	169
651.46	4970
652.19	76140
653.21	40500
654.11	15090
654.86	3557
655.6	14840
656.38	1604
657.04	6713
657.86	5619
658.89	4307
659.63	630
660.29	1201
660.98	2101
661.58	35
662.08	4998
662.77	662
663.38	8195
664.36	3544
665.2	2185
665.99	1992
666.65	629
667.27	5146
668.22	7478
668.88	2188
669.76	5958
670.59	4855
671.32	2354
671.99	10180
672.8	160
673.38	2494
674.21	5971
674.82	239
675.45	7915
676.21	1480
676.96	8582
677.6	1334
678.23	5757
678.9	1000
679.61	6575
680.19	453
680.83	5932
681.53	848
682.13	2426
682.69	29
683.22	3636
684.05	6279
684.6	85
685.18	2240
686.17	3707
686.73	118
687.34	1677
688.28	5063
688.93	1091
689.54	5882
690.29	1264
691.04	1476
691.87	1637
692.75	2815
693.5	3252
694.52	2608
695.45	4108
696.4	4696
697.28	1157
697.92	3466
698.62	77
699.15	6203
699.81	2985
700.59	4974
701.48	2092
702.36	3090
703.04	1495
703.79	2612
704.65	5562
705.43	526
706.04	2913
706.85	1189
707.6	3580
708.39	461
709.14	5493
710.09	1951
710.95	4892
711.88	1176
712.45	544
713.08	5871
714.08	8281
714.72	579
715.39	5215
716.21	2427
716.95	3978
717.73	807
718.74	4876
719.63	2713
720.39	1183
721.13	5929
721.79	155
722.5	6923
723.33	611
724.17	795
724.96	5030
725.72	553
726.36	15100
727.19	974
727.98	6444
728.76	1183
729.56	617
730.25	3335
731.16	4670
731.67	55
732.19	3839
732.98	2820
733.75	3048
734.62	3150
735.17	145
735.67	3098
736.48	953
737.33	3819
737.89	139
738.58	5475
739.74	1354
740.75	2788
741.76	2442
742.68	4380
743.25	380
743.86	8041
744.61	904
745.42	8047
746.21	1759
746.87	342
747.51	2799
748.44	159
749.13	2311
749.75	349
750.36	2701
751.09	2640
751.73	70
752.26	5003
753.06	794
753.95	2432
754.52	131
755.08	3755
755.83	625
756.47	4043
757.44	1146
758.26	1567
758.79	29
759.31	3367
760.19	2130
761.2	3618
761.83	155
762.43	1936
763.2	62
763.79	2946
764.54	2203
765.05	752
765.7	4459
766.39	2546
767.36	2789
768.38	2117
769.37	3261
770.37	3451
771.27	1903
772.2	9349
773.14	7108
773.82	305
774.47	4857
775.12	1003
775.89	3821
776.75	7662
777.48	2593
778.22	1787
779.05	3496
779.76	784
780.47	2475
781.32	3765
782.23	2078
782.87	545
783.5	4309
784.22	634
784.8	2146
785.69	4231
786.42	360
787.05	4425
787.86	3649
788.75	2906
789.69	2145
790.63	4246
791.49	731
792.21	278
792.84	2588
793.45	922
794.21	3510
795.07	867
795.7	8875
796.58	4682
797.14	44
797.85	4018
798.85	1946
799.47	203
800.07	2407
800.8	769
801.82	2132
802.58	494
803.23	4664
804.15	5632
804.71	449
805.27	2956
805.99	749
806.64	1306
807.39	4316
808.49	3726
809.13	853
809.91	11480
810.73	1688
811.43	723
812.13	1791
812.97	788
813.73	1808
814.62	2482
815.58	2428
816.25	716
816.9	5032
817.69	643
818.76	5357
819.61	1273
820.62	2575
821.57	3908
822.51	3500
823.52	4329
824.14	400
824.74	3508
825.61	1549
826.28	3682
826.87	1279
827.48	3217
828	150
828.55	4012
829.55	2499
830.12	196
830.65	3249
831.27	94
831.97	2997
832.82	1302
833.59	4879
834.4	2235
835.15	3482
835.99	2064
836.94	2529
837.57	438
838.39	2041
839.03	436
839.6	3845
840.29	773
841.12	1250
841.88	3530
842.6	489
843.22	6423
844.24	1444
845.06	3746
846.01	1974
846.73	156
847.35	2274
847.92	178
848.49	2624
849.29	1558
849.91	3469
850.7	1302
851.52	3095
852.24	3745
853.06	5195
853.62	668
854.24	3807
855.06	1410
855.94	2600
856.72	2201
857.41	1210
858.08	5053
858.62	64
859.14	2091
859.81	2787
860.61	1997
861.52	3682
862.33	5439
863.22	797
864.19	1658
864.94	984
865.64	2923
866.61	3398
867.32	1242
868.04	9478
868.84	2945
869.72	2155
870.42	6112
870.95	181
871.51	2740
872.16	41
872.7	2238
873.32	692
873.97	4055
874.81	275
875.55	1421
876.37	3670
877.12	1056
877.92	1862
878.68	692
879.51	7588
880.19	1356
880.77	240
881.49	6213
882.32	3800
883.02	265
883.65	3794
884.51	1501
885.41	2299
886.36	2687
887.1	340
887.83	3387
888.81	4120
889.39	975
889.94	4307
890.6	418
891.26	6520
892.12	1440
893.01	6223
893.92	2241
894.67	6313
895.56	3466
896.35	2946
897.24	10100
898.13	4430
898.99	7202
899.97	5621
900.8	10020
901.41	333
901.96	3910
903.07	4416
903.82	2336
904.6	1067
905.55	4138
906.26	237
906.95	3378
907.66	1325
908.4	11750
909.02	338
909.78	2117
910.47	677
911.28	2780
912.29	1710
913	9436
913.95	2623
914.61	3674
915.6	5157
916.11	28
916.62	3678
917.4	8526
918.13	1297
918.87	3069
919.46	104
920.01	2974
920.98	1868
921.95	10120
922.9	1898
923.54	464
924.14	2010
925.16	5201
926.06	3142
926.6	104
927.19	6105
927.74	410
928.32	5518
929.33	7920
929.92	188
930.52	4241
931.37	1354
932.11	5426
932.9	3351
933.9	1917
934.68	3205
935.49	1722
936.18	5907
936.78	262
937.52	5420
938.36	2262
939.02	101
939.56	3739
940.41	14500
941.13	1573
941.94	5274
942.65	605
943.27	6005
944	784
944.73	3848
945.28	292
945.84	3429
946.78	2829
947.44	1142
948.11	3352
949.12	4052
949.75	703
950.36	3234
951.32	4195
952.15	1689
952.96	11440
953.91	1822
954.74	5347
955.45	1768
956.35	2844
957.02	4534
957.84	3220
958.45	176
959.05	11030
959.85	499
960.7	3879
961.64	3035
962.43	1491
963.33	2287
964.2	927
964.87	9383
965.65	1884
966.49	1779
967.55	4728
968.39	1644
969.1	161
969.8	5752
970.38	107
970.93	4514
971.91	1739
972.62	248
973.4	2577
974.2	1805
975.16	5316
975.92	551
976.61	7823
977.39	2732
977.98	190
978.55	4708
979.58	2136
980.41	912
981.23	4173
982.19	1290
982.95	5472
983.66	495
984.48	11900
985.45	3171
986.26	1182
986.94	279
987.61	2544
988.28	44
988.79	4702
989.38	687
989.93	5601
990.63	1348
991.5	5243
992.38	1837
993.31	1287
994.05	2146
994.9	9036
995.73	2527
996.37	1423
997.26	2041
998.11	2063
998.74	602
999.42	3255
1000.29	970
1001.16	3619
1001.82	209
1002.41	3106
1003.15	4890
1003.74	477
1004.3	5446
1005.04	512
1005.81	4950
1006.72	2334
1007.75	3871
1008.94	5611
1009.45	130
1009.96	4448
1010.59	249
1011.24	2103
1011.9	581
1012.59	3404
1013.45	1585
1014.28	1097
1015.17	1579
1016.09	3806
1016.98	1526
1018.05	3511
1018.56	171
1019.13	3120
1020.13	1153
1021	3988
1022.04	3485
1022.84	833
1023.83	1978
1024.66	774
1025.38	2875
1026.3	4110
1027.2	1108
1027.71	29
1028.27	2433
1028.96	888
1029.78	1359
1030.6	2737
1031.29	496
1032.01	1577
1032.54	38
1033.1	2958
1034.04	1060
1034.94	3026
1035.51	860
1036.05	2170
1037	4155
1037.73	868
1038.34	258
1039.01	1333
1039.72	2778
1040.27	28
1040.78	963
1041.64	1138
1042.43	2594
1043.26	2873
1043.99	3806
1044.98	2021
1045.87	760
1046.65	9917
1047.31	235
1048.06	1272
1048.58	44
1049.11	2101
1049.92	1105
1050.73	3525
1051.48	959
1052.43	1805
1053.41	2974
1054.17	825
1054.95	2772
1055.92	1486
1056.93	1400
1057.9	4069
1058.7	809
1059.64	1182
1060.2	28
1060.76	2056
1061.41	941
1061.94	2053
1062.91	3915
1063.9	1286
1064.86	4529
1065.77	1902
1066.65	3950
1067.22	68
1067.82	5447
1068.69	4396
1069.32	121
1069.88	3696
1070.88	3038
1071.71	1561
1072.44	148
1072.97	2334
1073.61	123
1074.27	4022
1075.18	4765
1076.03	395
1076.77	2089
1077.56	855
1078.46	4593
1079.12	483
1079.83	2043
1080.49	343
1081.12	1363
1081.98	2469
1082.81	997
1083.74	4444
1084.48	458
1085.2	2114
1085.79	301
1086.39	913
1087.16	3152
1088.17	889
1089.07	1070
1089.9	4261
1090.5	1551
1091.23	2316
1091.87	169
1092.49	3323
1093.24	126
1093.81	3314
1094.87	1914
1095.76	3856
1096.78	2255
1097.79	799
1098.81	1459
1099.46	692
1100.21	2640
1101.07	2102
1102.12	4664
1102.73	312
1103.39	1674
1104.28	764
1105.01	4379
1105.54	81
1106.05	1481
1106.76	239
1107.54	2550
1108.39	705
1109.23	1593
1110.16	2721
1110.71	89
1111.28	917
1112.23	2621
1113.23	2563
1113.85	754
1114.42	1817
1115.18	2870
1115.75	124
1116.42	2448
1117.11	164
1117.71	1112
1118.48	2163
1119.26	4350
1119.92	67
1120.44	974
1121.27	2715
1122.16	1495
1122.87	2557
1123.9	1508
1124.74	1186
1125.5	641
1126.26	494
1126.99	1449
1127.85	571
1128.64	5852
1129.49	1719
1130.17	354
1130.82	1201
1131.79	651
1132.45	2511
1133.54	1248
1134.39	853
1135.45	1510
1136.01	226
1136.75	3000
1137.83	2122
1138.51	605
1139.26	2598
1140.28	1582
1141.36	973
1142.25	2715
1143.08	3067
1144.07	2143
1144.94	975
1145.67	4683
1146.45	723
1147.25	1597
1147.87	375
1148.47	3334
1149.62	1806
1150.27	211
1151.11	2190
1151.62	34
1152.14	1216
1152.93	2534
1153.62	512
1154.21	1395
1155	2814
1156.13	3245
1157.11	2400
1157.71	361
1158.44	2125
1159.22	4297
1160.21	1099
1161.15	1798
1161.88	633
1162.57	3096
1163.47	1199
1164.34	5031
1165.42	1810
1166.11	203
1166.79	4340
1167.75	890
1168.77	528
1169.75	1506
1170.28	37
1170.92	2388
1171.59	267
1172.29	7056
1173.07	1004
1173.74	199
1174.34	4700
1175.17	2051
1175.74	29
1176.25	2533
1177.29	3000
1178.13	1038
1178.89	272
1179.47	3848
1180.49	2228
1181.26	2836
1182.17	861
1183.16	2044
1184.15	1606
1185.09	1374
1185.72	168
1186.3	4796
1187.17	3003
1187.89	214
1188.47	1921
1189.46	1391
1190.07	32
1190.59	2068
1191.16	369
1191.95	914
1192.69	1505
1193.31	182
1193.95	1152
1194.73	1037
1195.42	597
1196.18	2815
1197	1092
1197.68	2335
1198.19	35
1198.72	1801
1199.65	2443
1200.49	1676
1201.05	430
1201.61	2981
1202.47	6375
1203.55	1022
1204.53	1639
1205.52	1068
1206.41	4322
1206.95	44
1207.46	830
1208.45	2287
1208.97	29
1209.63	2030
1210.19	156
1210.81	3059
1211.47	1544
1212	104
1212.58	1731
1213.48	1362
1214.2	624
1215.1	2229
1215.93	1502
1216.58	1254
1217.5	1675
1218.25	950
1218.93	1227
1219.68	3577
1220.4	973
1220.97	121
1221.49	1795
1222.39	3115
1223.28	988
1224.01	414
1224.67	3853
1225.33	1074
1225.99	1976
1226.56	287
1227.11	5195
1228.21	2647
1228.78	102
1229.37	1383
1229.95	159
1230.5	1631
1231.35	577
1232	1616
1232.51	157
1233.08	1048
1233.76	431
1234.45	1612
1235.42	1319
1236.27	3583
1236.84	263
1237.37	3125
1238.21	1504
1238.79	135
1239.32	1232
1239.94	187
1240.66	3128
1241.33	268
1241.9	4264
1242.4	28
1242.91	3632
1243.95	2589
1244.98	4108
1245.76	4221
1246.65	5240
1247.34	515
1247.91	1858
1248.55	864
1249.22	2240
1249.85	522
1250.75	6227
1251.32	280
1251.92	1801
1252.44	118
1253.04	2283
1253.72	344
1254.39	1492
1255.27	449
1255.98	3941
1256.64	311
1257.38	5785
1258.07	1540
1258.85	6849
1259.61	31040
1260.15	1419
1260.68	23340
1261.63	16440
1262.18	299
1262.72	5973
1263.71	3093
1264.28	749
1264.9	4035
1265.6	326
1266.17	2557
1267.05	765
1267.93	744
1268.74	2095
1269.67	3086
1270.66	3745
1271.28	251
1271.93	1907
1272.51	86
1273.12	1303
1273.81	154
1274.49	5465
1275.47	1923
1276.45	4711
1277.01	29
1277.55	3652
1278.48	1463
1279.44	3873
1280.28	1792
1281.01	952
1281.74	12340
1282.65	6841
1283.35	2374
1284.32	2530
1285.29	2132
1286.08	2860
1286.68	115
1287.21	2092
1287.82	899
1288.41	2543
1289.03	632
1290	4351
1290.55	113
1291.11	4933
1291.76	978
1292.36	1683
1293.27	2778
1293.84	147
1294.41	1134
1295.05	241
1295.65	1286
1296.62	1103
1297.61	1803
1298.18	32
1298.7	4009
1299.35	431
1300.11	3164
1300.91	271
1301.71	4121
1302.59	960
1303.36	323
1303.97	1821
1305.01	1738
1305.87	2157
1306.56	352
1307.15	1656
1307.96	1921
1308.7	4110
1309.6	5121
1310.61	1489
1311.27	416
1311.88	3187
1312.91	1593
1313.46	74
1314.04	1309
1314.9	1870
1315.75	1163
1316.53	2696
1317.49	4172
1318.45	1045
1319.22	1743
1320.17	3827
1321.22	4278
1321.9	151
1322.56	1771
1323.09	130
1323.69	2121
1324.6	2643
1325.34	387
1326.04	3365
1326.83	581
1327.71	2950
1328.77	4264
1329.51	632
1330.3	1845
1331.18	2830
1332.03	1680
1332.81	3174
1333.72	1845
1334.63	1500
1335.46	1688
1336.32	1044
1337.09	2532
1337.81	744
1338.52	821
1339.32	4073
1340.31	1214
1340.92	95
1341.52	4178
1342.57	4662
1343.29	591
1343.99	5806
1344.87	1844
1345.96	1515
1346.78	700
1347.59	2362
1348.13	95
1348.67	2225
1349.6	1721
1350.33	805
1350.95	478
1351.74	3314
1352.51	2120
1353.31	4611
1354.07	1803
1354.9	2144
1355.69	929
1356.48	2175
1357.02	145
1357.63	7119
1358.26	336
1358.81	4738
1359.79	2910
1360.49	1658
1361.5	773
1362.26	3130
1363.04	485
1363.79	670
1364.63	849
1365.39	5831
1366.23	2310
1367.1	1004
1367.83	170
1368.47	4971
1369.27	5384
1370.26	7352
1371.04	354
1371.69	2410
1372.32	1130
1372.94	3981
1373.78	1093
1374.56	2886
1375.2	66
1375.73	9128
1376.3	28
1376.87	3941
1377.58	210
1378.19	1406
1378.72	29
1379.26	3133
1380.06	265
1380.67	2069
1381.59	864
1382.47	2221
1383.38	372
1384.08	1632
1384.75	2669
1385.26	28
1385.77	2561
1386.48	211
1387.32	1156
1388.15	2011
1388.89	238
1389.52	2077
1390.39	1321
1391.42	1617
1391.99	60
1392.52	4053
1393.3	711
1394.06	2495
1394.71	481
1395.34	1373
1396.18	780
1396.93	1518
1397.8	1998
1398.74	1609
1399.35	945
1400.01	1023
1400.88	1169
1401.78	1226
1402.56	2080
1403.25	247
1403.84	1854
1404.68	3047
1405.62	1947
1406.19	90
1406.88	3809
1407.93	2033
1408.72	5474
1409.68	734
1410.55	3347
1411.21	1807
1412.06	3403
1412.7	228
1413.33	1189
1414.33	669
1415.08	1228
1415.98	1626
1416.94	1352
1417.82	593
1418.51	1696
1419.36	936
1420.06	3169
1420.62	130
1421.39	1299
1422.31	1765
1422.83	197
1423.36	1526
1424.13	266
1425.07	2657
1425.98	1652
1426.73	2629
1427.69	243
1428.47	2671
1429.22	978
1430.13	1279
1430.82	266
1431.4	1828
1432.07	365
1432.66	4016
1433.55	342
1434.28	3048
1435.26	1086
1436.33	1837
1437.39	1498
1438.15	1273
1439.02	2428
1439.72	451
1440.39	1941
1441.35	1893
1442.33	2262
1443.15	635
1444.1	1352
1444.79	199
1445.36	2828
1446.02	188
1446.63	1633
1447.22	226
1447.83	1670
1448.66	1083
1449.33	664
1450.07	1340
1451.05	1893
1451.95	1026
1452.8	2786
1453.83	2447
1454.46	216
1455.1	1207
1455.84	671
1456.63	2026
1457.5	401
1458.2	1560
1459.04	451
1460	1872
1460.79	2042
1461.33	121
1461.88	2274
1462.58	939
1463.26	1597
1464.12	955
1465.1	2105
1466.05	2095
1467.08	956
1467.63	32
1468.2	1121
1469.08	4256
1470	1440
1470.97	1144
1471.54	153
1472.07	1117
1472.84	445
1473.75	2466
1474.6	3682
1475.31	373
1476.26	1898
1477.14	873
1477.78	203
1478.42	1304
1479.2	31
1479.79	1695
1480.69	1381
1481.34	272
1481.98	1085
1482.83	399
1483.5	1068
1484.39	2068
1485.08	457
1485.85	1537
1486.65	1012
1487.61	1655
1488.42	896
1489.26	2014
1490.16	1074
1491.31	3057
1492.26	694
1493.16	3496
1493.84	192
1494.6	1851
1495.19	232
1495.79	1432
1496.73	909
1497.59	3257
1498.54	1116
1499.28	422
1500.18	915
1501.01	1957
1501.79	792
1502.6	4139
1503.54	873
1504.41	1553
1505.17	504
1505.78	64
1506.34	1610
1506.87	28
1507.5	1528
1508.47	2031
1509.21	278
1509.84	2729
1510.41	253
1511.03	1770
1511.85	787
1512.75	1384
1514	1813
1514.75	344
1515.51	752
1516.02	28
1516.52	1479
1517.11	34
1517.63	1218
1518.21	257
1518.82	2420
1519.76	1327
1520.75	1372
1521.54	1148
1522.08	29
1522.66	1157
1523.52	1332
1524.2	154
1524.85	1074
1525.8	1190
1526.44	260
1527.1	1560
1528.04	738
1529	1474
1529.95	1074
1530.8	1114
1531.36	161
1531.98	1394
1532.98	1150
1533.82	2432
1534.74	1189
1535.65	1710
1536.27	131
1536.87	1555
1537.76	1464
1538.58	1195
1539.32	296
1540.3	1872
1541.17	1123
1542.1	885
1542.71	89
1543.33	1530
1544.15	1329
1545.01	1189
1545.72	248
1546.28	1617
1546.87	231
1547.57	1331
1548.26	568
1548.97	1533
1550.11	1013
1551	2000
1551.62	269
1552.28	1042
1553.16	2402
1554.11	1303
1554.87	790
1555.78	1441
1556.3	112
1556.93	1195
1557.92	1837
1558.6	227
1559.22	886
1559.79	146
1560.39	1955
1560.97	32
1561.5	1234
1562.13	78
1562.82	916
1563.9	1180
1564.78	875
1565.69	3171
1566.24	130
1566.89	1687
1567.76	1326
1568.85	1851
1569.39	90
1569.95	879
1570.64	271
1571.26	1403
1572.07	803
1572.74	350
1573.48	860
1574.11	149
1574.67	1254
1575.51	4621
1576.14	101
1576.71	2132
1577.38	159
1578.04	1185
1578.63	217
1579.31	2118
1580.39	1599
1581.37	1241
1582.18	482
1583.06	876
1583.98	1034
1584.75	419
1585.65	1278
1586.71	1058
1587.41	69
1587.96	2728
1588.83	1712
1589.8	763
1590.57	1206
1591.57	881
1592.55	1367
1593.54	820
1594.53	1643
1595.33	612
1596.21	1700
1597.14	2429
1597.97	901
1598.65	177
1599.43	1151
1600.35	696
1601.08	463
1601.86	1069
1602.84	1967
1603.82	925
1604.82	1637
1605.35	64
1605.9	809
1606.82	556
1607.35	28
1607.89	1020
1608.81	1060
1609.54	133
1610.1	2413
1610.85	194
1611.41	670
1612.24	1462
1613.3	638
1614.11	1328
1614.76	64
1615.33	916
1616.11	367
1616.8	2013
1617.78	3016
1618.55	654
1619.45	2312
1620.34	1279
1621.27	582
1622.08	2016
1623.02	1371
1623.63	71
1624.22	2850
1625.18	1103
1626.08	360
1626.85	1409
1627.75	921
1628.35	69
1628.87	1193
1629.81	1496
1630.71	918
1631.52	896
1632.28	1301
1633.05	3192
1633.66	113
1634.19	1466
1634.72	76
1635.31	6381
1636.16	318
1636.84	4130
1637.66	922
1638.47	802
1639.07	165
1639.66	745
1640.46	279
1641.28	2317
1642.3	969
1642.82	63
1643.38	2051
1644.33	663
1645.25	1494
1645.84	95
1646.61	1664
1647.59	1099
[truncated: 466 more rows]

## Sheet: Mass spec (2.25-2.50)
130.63	1328
131.42	645
131.99	66
132.55	1629
133.25	301
133.92	1337
134.94	1805
135.64	431
136.65	1020
137.19	100
137.91	1418
138.93	1254
139.52	134
140.06	1975
140.63	71
141.19	1574
141.99	274
142.77	1261
143.29	37
143.82	989
144.62	232
145.48	1723
146.49	1512
147.38	358
148.13	1214
148.81	332
149.48	828
150.23	1075
150.94	303
151.58	1710
152.51	1121
153.27	1536
153.97	395
154.64	1222
155.68	1423
156.49	713
157.16	757
158.15	921
159.12	507
160.04	1179
160.99	1126
161.68	396
162.39	1087
163.1	501
163.92	2071
164.71	200
165.32	987
166.23	1343
167.24	971
168.25	698
169.19	1279
170.01	682
170.96	1192
171.54	114
172.1	1064
172.82	200
173.47	1202
174.09	214
174.74	465
175.48	1079
176.53	664
177.41	1291
177.97	223
178.55	1037
179.3	894
180.09	1522
180.99	1048
181.82	1349
182.79	671
183.65	1253
184.78	1024
185.68	1155
186.58	395
187.36	1506
188.41	669
189.57	776
190.49	1090
191.48	1021
192.1	216
192.96	1413
193.88	1046
194.75	762
195.51	212
196.16	1054
197.06	1504
197.72	207
198.4	913
199.37	544
200.21	1134
201.16	949
201.86	474
202.55	1151
203.52	1594
204.32	492
205.06	1417
205.62	70
206.18	1101
207.26	924
208.17	664
208.98	986
209.71	291
210.35	1050
211.29	1618
212.01	733
212.89	205
213.62	1480
214.5	642
215.37	1304
216.18	414
216.9	506
217.77	1253
218.72	1059
219.65	947
220.3	224
221.02	1146
221.81	430
222.58	1031
223.34	32
223.9	961
224.52	64
225.08	1192
225.61	107
226.21	1556
227.07	417
227.95	989
228.89	1147
229.78	586
230.58	614
231.25	468
231.81	1524
232.42	234
233.06	1579
233.85	560
234.59	343
235.37	995
236.26	847
237.07	1098
237.98	780
238.9	811
239.84	838
240.64	923
241.67	731
242.63	1422
243.63	1036
244.15	71
244.66	1243
245.23	45
245.75	141
246.4	1626
247.26	1183
248.24	1080
249.13	925
250.09	983
251	806
251.77	826
252.75	1594
253.3	32
253.85	1613
254.42	130
255.11	664
256.14	1377
257.17	1751
257.73	141
258.32	981
259.19	921
260.01	1706
261.08	1020
261.84	939
262.65	1259
263.27	275
263.82	1475
264.72	576
265.59	591
266.35	1236
267.22	646
267.72	32
268.29	1261
268.93	293
269.77	1348
270.56	408
271.41	1177
272.41	738
273.4	1161
274.23	371
274.99	1382
275.81	804
276.57	410
277.34	1720
277.97	239
278.63	983
279.29	378
280.23	700
281.05	392
281.95	1154
282.97	830
283.56	36
284.08	1081
284.64	41
285.17	985
286.15	673
287.02	1071
288.16	1451
289.16	905
290.03	264
290.85	1207
291.81	1372
292.32	50
292.92	643
293.93	911
294.46	130
295	971
296	1460
296.77	965
297.68	1425
298.53	952
299.43	770
300.38	1378
301.28	874
302.39	1157
302.9	34
303.42	1448
304.19	121
304.85	807
305.45	289
306.02	1371
307.03	799
308.14	1460
308.81	138
309.41	1041
310.29	1077
310.92	34
311.42	1468
312.05	255
312.77	1738
313.33	45
313.87	579
314.68	1748
315.56	970
316.24	278
316.86	1354
317.72	634
318.29	130
318.84	1416
319.81	894
320.64	575
321.63	997
322.39	437
323.05	1576
323.72	401
324.44	1998
325.04	41
325.59	933
326.53	1329
327.52	1067
328.71	1475
329.25	77
329.83	777
330.72	1751
331.33	163
331.85	983
332.38	34
332.94	1032
334.01	2463
334.86	709
335.67	280
336.33	1365
336.95	343
337.57	872
338.42	407
338.97	103
339.55	1298
340.15	43
340.68	1643
341.76	1648
342.32	246
342.97	1686
343.64	95
344.22	934
345.04	885
346.14	1065
346.79	103
347.46	891
348.02	41
348.6	1281
349.42	1208
350.41	1953
351.15	414
351.98	1120
352.91	757
353.44	162
354.11	1538
354.95	553
355.84	500
356.87	1066
357.9	507
358.63	887
359.5	900
360.54	1025
361.33	532
362.23	889
363.06	1328
363.82	182
364.47	1108
365.43	1275
366.22	530
367.07	887
367.66	36
368.18	988
368.87	310
369.62	785
370.2	197
370.84	939
371.64	1057
372.69	1245
373.29	82
373.9	848
374.74	1050
375.67	1279
376.3	178
377.13	1166
378.3	526
379	866
379.88	1476
380.93	1007
381.87	804
382.74	1093
383.8	932
384.49	70
385.01	1291
385.78	421
386.45	1156
387.12	111
387.75	1293
388.28	34
388.85	958
389.82	1232
390.44	45
391	620
392.06	369
392.83	1106
393.68	671
394.54	419
395.38	1070
396.35	1516
397.45	715
398.09	401
398.68	1855
399.67	504
400.55	1379
401.37	983
402.1	525
402.88	1449
403.76	744
404.49	698
405.44	1172
406.31	1013
407.21	391
408.01	1096
409	1410
410.08	1073
410.72	39
411.25	1657
411.92	98
412.52	1745
413.39	1024
414.13	547
414.92	1179
415.54	75
416.13	1039
416.77	41
417.28	1308
418.12	808
418.97	566
419.53	32
420.19	704
421.27	1531
422.11	625
422.7	293
423.38	1388
424.27	461
424.81	107
425.4	1459
426.21	415
427.12	1614
428.22	1200
428.73	34
429.3	1090
430.06	771
431.03	1729
431.64	241
432.28	915
433.13	1226
433.89	433
434.57	1395
435.37	566
436.1	1471
436.77	601
437.57	1131
438.2	160
438.79	960
439.65	845
440.36	504
441.35	1400
442.29	810
442.86	43
443.38	1710
443.99	532
444.68	1018
445.47	257
446.14	1339
446.64	32
447.16	1001
447.95	974
448.75	954
449.7	1074
450.24	41
450.82	1010
451.8	540
452.51	1322
453.44	590
454.05	66
454.75	1499
455.9	1334
456.55	196
457.31	1285
457.98	324
458.71	883
459.38	176
459.99	772
460.8	1253
461.31	66
462.1	2033
463.04	938
463.93	1586
464.46	89
465	1861
466.01	1398
466.91	760
467.94	1195
468.74	555
469.5	1591
470.31	965
470.91	34
471.41	1333
472.04	96
472.59	1437
473.23	500
474.02	2326
474.87	541
475.66	1050
476.72	942
477.63	578
478.33	1500
478.95	66
479.49	1454
480.37	1380
481.27	703
482.23	395
483.19	1533
484.16	1036
484.69	36
485.3	843
486.2	632
486.99	1778
487.99	1174
488.99	1144
489.61	456
490.4	718
491.16	1832
491.98	1666
493.06	862
493.79	739
494.53	542
495.33	1354
496.23	1644
496.98	202
497.72	1172
498.65	1133
499.32	530
500.16	1003
501.11	1523
501.81	337
502.64	805
503.55	610
504.41	1167
504.99	71
505.56	1557
506.15	37
506.72	765
507.55	745
508.47	1023
509.17	618
509.98	782
511.09	1188
511.86	617
512.73	1634
513.23	34
513.83	1925
514.75	549
515.61	1708
516.45	1093
516.97	68
517.49	1312
518.34	866
519.28	964
519.92	146
520.85	1228
521.39	104
521.99	1703
522.58	110
523.22	1296
524.22	1160
524.88	509
525.62	1039
526.63	985
527.28	297
528.02	492
528.8	1104
529.63	255
530.36	1251
530.92	210
531.46	1016
532.36	1289
532.87	32
533.44	718
534.26	1253
534.81	104
535.39	759
536.34	1402
537.2	463
538.17	638
538.96	1347
539.88	733
540.96	1175
541.75	256
542.43	2286
543.04	348
543.66	1476
544.39	517
545.19	1101
546.05	609
546.82	1283
547.64	584
548.49	1005
549.08	274
549.71	2360
550.52	146
551.24	1132
552.35	1452
553.2	355
553.96	838
555.2	1169
555.81	39
556.38	1095
557.38	621
558.34	921
559.11	1319
559.73	170
560.33	1171
561.02	307
561.72	644
562.53	914
563.1	266
563.73	1146
564.67	691
565.66	1013
566.49	1673
567.03	37
567.68	1874
568.67	459
569.68	948
570.36	467
571.07	512
571.9	863
572.71	1445
573.43	280
574.35	390
575.03	1409
575.78	853
576.5	1200
577.36	675
578.39	1485
579.36	1743
580.11	479
581.09	1345
582	1357
582.71	241
583.37	840
584.32	1515
585.22	1257
586.13	921
587.02	1407
587.8	392
588.39	1751
589.23	1042
590.04	2082
590.63	102
591.3	1569
592.21	1484
593.2	1402
594.03	3409
594.97	2207
595.86	1170
596.62	2444
597.35	359
598.02	2004
598.68	434
599.39	4535
600.2	1580
601.17	2717
601.78	36
602.3	2089
603.08	1051
603.66	3295
604.63	3284
605.4	2575
606.06	3647
607.08	2769
608.04	4869
608.96	2122
609.94	3298
610.8	2256
611.42	22200
612.26	927500
613.34	374300
614.29	124300
615.2	36170
615.76	210
616.33	13200
617.08	2885
617.89	5710
618.45	1080
619.1	7807
619.77	163
620.42	4434
621.38	5753
622.11	3795
622.65	84
623.17	2025
623.95	1627
624.68	1800
625.55	2966
626.1	196
626.7	5816
627.22	37
627.73	8854
628.59	15610
629.42	16350
630.24	187400
631.26	45990
632.09	24080
632.72	2146
633.41	14720
634.25	53370
635.09	25010
636.01	13840
636.67	2827
637.43	7414
638.23	2473
639.23	7981
640.2	9858
640.71	32
641.28	2611
641.97	457
642.6	6129
643.32	1088
643.94	10190
644.66	4376
645.41	1583
646.25	6410
647.16	3088
647.9	3433
648.52	676
649.1	3955
649.67	39
650.18	2105
650.92	14830
651.6	2547
652.29	15440
652.85	417
653.41	7852
654.35	5158
655.2	2567
655.93	10520
656.51	71
657.02	5466
657.79	2838
658.44	8288
659.1	298
659.69	3129
660.36	1102
660.97	3613
661.74	3386
662.64	4677
663.37	5653
663.98	206
664.55	1994
665.26	491
666	7510
666.76	1509
667.74	3309
668.71	10210
669.63	4616
670.47	4764
671.39	9549
671.91	66
672.46	2845
673.29	2318
674.07	3778
674.84	2371
675.58	1459
676.67	3686
677.51	1909
678.15	957
678.73	503
679.35	4357
680.24	1711
681.06	8347
681.56	34
682.24	2860
682.94	963
683.55	4455
684.3	4816
685.06	6642
686.08	4525
686.63	32
687.16	1581
687.76	50
688.3	2847
689.32	3196
689.83	162
690.39	1375
691.24	4064
692.14	4103
693.13	5198
693.83	560
694.48	1111
695.19	5538
695.93	897
696.55	3271
697.35	659
698.02	5126
699.02	2985
699.96	3528
700.85	2066
701.66	2664
702.51	978
703.27	4725
703.91	980
704.57	4682
705.45	1069
706.31	5033
707.18	1945
708.13	1269
708.73	68
709.29	2298
710.14	13110
710.71	2784
711.32	7748
712.25	3262
713.17	4420
713.95	2175
714.69	173
715.3	3615
715.96	455
716.59	2168
717.59	2133
718.6	1721
719.15	300
719.91	1841
720.66	817
721.34	3954
722.41	2058
723.2	780
724.03	2524
725.01	5888
725.62	32
726.15	2521
726.88	1379
727.71	6464
728.72	2739
729.31	146
729.88	4044
730.51	74
731.23	2879
732.31	2763
733.22	4932
734.07	1555
734.75	2853
735.7	4019
736.4	559
737.16	2866
737.77	98
738.3	2096
738.91	102
739.45	6290
740.22	3069
741.22	5601
742.01	679
742.56	2829
743.38	1927
744.21	2871
744.85	323
745.39	4424
745.99	155
746.51	931
747.31	244
747.94	4192
748.95	3016
749.88	2210
750.96	1465
751.7	5438
752.34	726
752.95	5245
753.51	144
754.2	4436
755.04	3331
755.6	160
756.17	3282
756.82	1816
757.75	1307
758.62	2563
759.5	3777
760.53	2141
761.43	745
762.11	145
762.68	1407
763.65	4427
764.69	3743
765.69	6360
766.41	644
767.15	2722
768.14	1666
768.74	134
769.4	2622
769.97	87
770.51	6228
771.28	531
772.13	3426
773.15	3098
774.05	1397
775.08	2908
775.69	7636
776.44	888
777.2	1271
778.09	1301
779	935
780.03	2453
780.72	1166
781.55	2679
782.2	832
783.08	883
783.96	12780
784.49	32
785.08	1729
786.04	5607
786.55	45
787.12	3194
787.81	352
788.5	1122
789.24	5130
789.77	132
790.31	4100
791.27	1142
792.04	2004
792.86	2570
793.4	150
793.91	2102
794.75	1170
795.69	3819
796.48	1047
797.22	4085
798.1	881
798.94	2857
799.66	1149
800.44	2919
801.05	2192
801.99	1884
802.95	3952
803.6	119
804.25	1366
804.96	318
805.75	3528
806.52	5256
807.06	114
807.65	1805
808.16	82
808.75	1749
809.49	329
810.17	4176
811.05	4226
811.86	1920
812.84	1424
813.92	6584
814.98	1202
815.91	4424
816.91	2800
817.42	37
817.95	1631
818.99	2964
819.75	173
820.33	1806
820.94	71
821.48	3224
822.36	3120
823.1	3909
824.08	2505
824.69	1339
825.66	3608
826.44	1648
827.24	1262
828.15	738
828.88	2873
829.43	41
829.98	4384
830.6	256
831.19	8422
832.37	616
833.05	1579
833.79	2302
834.75	6237
835.39	937
835.98	5425
836.53	673
837.13	2466
837.79	545
838.43	3406
839.23	1709
840.03	3316
841.02	3968
841.87	3140
842.39	246
843.06	2607
843.67	136
844.21	5582
844.92	1403
845.53	37
846.05	3077
846.73	666
847.52	5815
848.45	5502
849.19	2377
850.13	3710
851.05	1009
851.96	4633
852.81	1355
853.72	3861
854.7	5641
855.3	1339
855.88	5221
856.64	442
857.27	1853
857.92	161
858.45	1885
859.33	2710
859.93	140
860.47	5506
861.13	3539
861.78	7217
862.73	1232
863.71	3507
864.54	3075
865.07	87
865.63	1195
866.47	1939
867.25	435
868.04	4441
868.63	851
869.23	6141
870.01	4850
870.81	4572
871.34	217
871.88	3871
872.68	1353
873.37	301
874.03	6589
874.73	5675
875.5	1124
876.22	4693
876.97	2898
877.9	3456
878.59	494
879.22	4191
879.94	262
880.67	3287
881.54	2848
882.54	2104
883.43	4887
884.06	554
884.7	6759
885.56	2785
886.13	99
886.7	9360
887.75	12000
888.35	2039
889.22	4175
890.17	2742
891.16	12460
891.83	155
892.49	2930
893.32	9262
893.93	175
894.53	3451
895.27	1389
896.16	7824
897.06	2544
897.87	651
898.66	3062
899.26	669
899.93	3229
900.73	9680
901.43	2782
902.35	10440
903.29	3272
903.81	37
904.32	4097
905.15	1214
906.04	3456
907.02	10730
907.76	2272
908.38	459
909.09	6616
910.04	9382
910.55	36
911.1	4081
912.05	7453
912.64	593
913.31	5169
913.91	924
914.56	8504
915.52	3457
916.43	3834
916.96	612
917.57	6800
918.27	10090
919.21	4168
919.76	382
920.29	3921
921	794
921.75	12690
922.37	426
923.01	13730
923.64	391
924.21	12000
925.16	3937
925.75	384
926.31	24500
926.88	504
927.53	7543
928.21	10600
929.18	4829
929.83	635
930.48	7016
931.31	1411
932.16	3369
933.13	6751
933.69	72
934.24	3450
935.17	15290
935.89	795
936.67	4174
937.6	9863
938.35	6660
938.96	2486
939.67	11950
940.47	1091
941.11	1595
941.8	2544
942.67	2222
943.56	3687
944.51	1688
945.4	2319
946.2	8573
946.82	3294
947.46	13610
948.21	641
948.75	10810
949.68	2747
950.6	1064
951.4	1855
952.45	8039
953.22	740
953.86	5507
954.44	157
954.97	9498
955.55	32
956.06	3315
956.75	1095
957.47	4802
958.51	2218
959.05	141
959.63	2290
960.68	6835
961.47	3190
962.42	2259
963.04	5263
963.73	575
964.52	11020
965.43	3642
966.32	4197
967.17	4032
967.93	11630
968.53	2559
969.19	3908
970.02	9668
970.84	7167
971.35	114
971.85	5944
972.66	3631
973.4	3777
973.91	79
974.5	9807
975.06	89
975.66	3527
976.54	6340
977.49	4959
978.39	9943
979.45	3818
980.32	2366
981.23	3431
982.18	643
982.98	1818
983.76	3959
984.67	2558
985.29	833
986.36	1032
987.29	5555
988.02	297
988.62	6352
989.37	1307
990.21	5245
991.22	5863
991.8	895
992.69	4867
993.67	723
994.53	3810
995.52	3533
996.06	66
996.58	3737
997.31	984
998.15	3552
998.77	910
999.59	5229
1000.27	754
1001.1	4154
1002.04	2982
1003.05	3184
1003.72	178
1004.35	3087
1005.29	2483
1005.84	165
1006.39	2297
1006.89	34
1007.45	4618
1008.37	951
1009.07	3500
1009.79	634
1010.48	1179
1011.2	13430
1011.89	664
1012.55	10670
1013.46	1131
1014.03	96
1014.55	2425
1015.27	438
1015.84	4668
1016.83	1431
1017.5	66
1018.06	3594
1018.82	1749
1019.67	687
1020.45	1836
1021.32	3400
1022.18	1187
1022.82	25910
1023.64	1619
1024.53	5003
1025.2	247
1025.92	9375
1026.84	4608
1027.59	586
1028.13	2142
1028.92	1103
1029.52	313
1030.05	966
1030.81	5571
1031.74	1191
1032.41	189
1033.01	2700
1033.84	5205
1034.59	837
1035.52	1825
1036.2	872
1036.98	5319
1037.77	971
1038.6	6105
1039.13	105
1039.7	3000
1040.66	3294
1041.45	536
1041.99	34
1042.58	7810
1043.35	163
1043.99	7038
1044.63	501
1045.34	9620
1046.1	335
1046.85	10130
1047.58	1111
1048.37	2801
1049.29	1640
1050.05	1064
1050.97	1255
1051.9	2142
1052.55	6157
1053.59	2545
1054.52	441
1055.21	7657
1056.16	2844
1056.96	493
1057.71	1190
1058.67	2258
1059.73	2195
1060.51	1046
1061.21	11230
1062.06	3596
1062.86	1282
1063.66	902
1064.56	4238
1065.09	265
1065.66	2392
1066.53	1806
1067.19	205
1067.86	2452
1068.59	873
1069.46	3415
1070.24	742
1071.13	4153
1071.8	892
1072.41	45
1072.99	4758
1073.69	71
1074.25	3872
1075.2	2095
1075.71	41
1076.25	4728
1076.99	821
1078.09	2940
1079.08	7148
1079.93	2998
1080.72	915
1081.4	2332
1082.33	2039
1083.1	207
1083.72	2514
1084.39	418
1084.98	1225
1085.9	2659
1086.5	196
1087.12	4052
1088.07	2217
1088.86	6829
1089.58	880
1090.18	3124
1090.72	68
1091.26	2731
1091.83	446
1092.55	3970
1093.24	612
1093.98	2846
1094.73	370
1095.37	7249
1096.03	342
1096.92	2729
1097.77	1994
1098.69	4076
1099.46	9832
1100.4	1796
1101.32	3209
1102.12	760
1103	2352
1103.92	3400
1104.89	3034
1105.52	197
1106.27	2491
1107.38	1421
1108.34	1359
1108.99	34
1109.49	4031
1110.46	1154
1111.31	922
1112.23	1011
1113.09	1532
1113.89	581
1114.6	1841
1115.37	1102
1116.13	3900
1116.72	378
1117.37	7800
1118.33	14290
1119.3	1606
1120.13	3076
1120.81	293
1121.61	1618
1122.23	242
1122.95	1932
1123.72	677
1124.25	153
1124.77	2548
1125.79	4087
1126.32	73
1126.82	4870
1127.7	1753
1128.51	4887
1129.27	5348
1130.05	348
1130.8	2133
1131.45	555
1132.31	1600
1133.11	5829
1133.91	2686
1134.9	812
1135.61	439
1136.24	3321
1137.21	1513
1137.89	402
1138.51	2125
1139.1	318
1139.87	1771
1140.6	236
1141.41	1008
1141.98	120
1142.54	1725
1143.5	2094
1144.04	34
1144.55	1350
1145.54	1694
1146.4	2122
1147.37	3576
1148.32	3761
1148.91	71
1149.42	2535
1150.3	1147
1150.99	508
1151.65	3776
1152.43	730
1153.31	1166
1154.36	989
1155.42	2653
1156.16	567
1156.97	1144
1157.95	2350
1158.93	1988
1159.78	3052
1160.58	3218
1161.44	834
1162.49	2511
1163.18	2511
1163.99	5685
1165.02	2149
1165.64	280
1166.24	3099
1167.15	5084
1168.08	1584
1168.95	1244
1169.71	1631
1170.63	226
1171.48	706
1172.41	2757
1173.34	1720
1174.25	5124
1174.88	3797
1175.56	438
1176.19	4145
1177.13	687
1178.03	1848
1178.83	163
1179.42	3969
1180.38	2142
1181.01	10990
1181.83	1943
1182.39	36
1182.92	2033
1183.67	6052
1184.47	1722
1185.05	120
1185.55	1243
1186.39	2000
1187.24	1074
1188.03	474
1188.85	4052
1189.74	894
1190.48	1408
1191.29	985
1192.21	1619
1193.11	13820
1193.71	212
1194.32	8813
1195.06	578
1195.94	1451
1196.64	460
1197.42	1637
1198.13	442
1198.79	4295
1199.39	418
1200	3051
1200.95	4621
1201.75	2121
1202.59	1643
1203.63	1514
1204.65	4438
1205.18	43
1205.69	679
1206.3	350
1206.95	4825
1207.69	461
1208.37	1687
1209.3	719
1210.16	2846
1211.05	1612
1211.91	838
1212.5	257
1213.14	3856
1213.65	64
1214.21	1941
1214.96	629
1215.72	1667
1216.69	2937
1217.68	3281
1218.42	171
1219.13	1644
1219.96	592
1220.63	4006
1221.52	764
1222.32	2053
1223.26	8844
1223.79	262
1224.35	18490
1225.24	7904
1225.76	662
1226.27	4277
1226.89	37
1227.39	2661
1228.18	2607
1228.84	4665
1229.8	1710
1230.79	1125
1231.63	565
1232.35	2036
1233.01	747
1233.77	1522
1234.52	845
1235.53	4299
1236.05	383
1236.64	919
1237.43	2856
1238.29	3097
1238.92	143
1239.56	2557
1240.21	1618
1241.15	2146
1241.84	3835
1242.51	6022
1243.33	25480
1244.01	1520
1244.81	4132
1245.35	203
1245.89	11660
1246.78	5661
1247.64	5350
1248.64	3714
1249.24	737
1249.79	3113
1250.74	2733
1251.38	476
1252.17	3397
1253.16	4358
1254.04	1393
1254.88	3047
1255.54	156
1256.25	2491
1256.87	279
1257.54	2268
1258.14	6901
1258.82	851
1259.63	3006
1260.27	75
1260.94	3222
1261.91	2293
1262.84	3313
1263.59	1037
1264.44	4621
1265.04	765
1265.7	2012
1266.4	601
1266.97	4068
1268.03	2389
1268.7	137
1269.35	2416
1270.2	1037
1271.16	3550
1272.14	4741
1273	2682
1273.61	184
1274.22	6213
1274.91	2096
1275.66	6278
1276.47	1512
1277.32	831
1278.11	596
1278.79	6916
1279.81	4169
1280.69	4092
1281.58	4719
1282.32	1368
1283.05	3370
1284.04	4425
1284.63	84
1285.24	6982
1286	774
1286.67	4733
1287.34	2876
1288.19	680
1289.03	1750
1289.82	4388
1290.76	4095
1291.49	966
1292.24	6012
1292.98	2442
1293.59	249
1294.15	3802
1294.79	471
1295.59	1619
1296.49	3373
1297.22	1079
1297.83	37
1298.45	4217
1299.46	1936
1300.45	11530
1301.3	4350
1302.04	738
1302.97	2185
1303.95	580
1304.7	1465
1305.69	2002
1306.65	903
1307.41	4199
1308.24	4601
1308.81	141
1309.42	5714
1310.16	540
1310.78	39
1311.51	4486
1312.28	2472
1313.28	4220
1314.32	1252
1315.07	8386
1315.68	107
1316.31	835
1317	2938
1317.77	4092
1318.52	1447
1319.18	5403
1319.87	664
1320.6	5320
1321.37	2488
1322.12	9727
1322.64	100
1323.34	2643
1324.16	722
1324.86	341
1325.58	7531
1326.31	1974
1326.97	207
1327.69	7675
1328.33	581
1329.11	2190
1329.63	136
1330.15	2201
1331.12	823
1331.82	325
1332.46	3515
1333.14	243
1333.75	7406
1334.35	318
1335.13	3666
1336.16	8372
1336.84	1135
1337.41	11740
1337.95	125
1338.64	3567
1339.35	255
1340.06	2184
1340.78	5039
1341.63	1041
1342.57	6297
1343.53	6722
1344.27	3035
1344.84	184
1345.46	1186
1346.04	1309
1346.66	4022
1347.35	773
1347.94	4357
1348.49	76
1349.07	4001
1349.8	2219
1350.85	5818
1351.55	883
1352.17	3243
1352.82	1383
1353.66	4591
1354.44	2013
1355.38	1104
1356.09	5655
1357.1	1957
1357.67	205
1358.27	5989
1359.43	2173
1360.01	32
1360.53	3220
1361.19	291
1361.8	4047
1362.61	983
1363.44	2188
1364.1	165
1364.74	1524
1365.6	7322
1366.2	91
1366.78	7086
1367.79	2473
1368.78	1245
1369.36	5164
1369.95	157
1370.47	4523
1371.32	376
1372.06	1001
1372.86	242
1373.52	3507
1374.43	2812
1375.27	4402
1376.14	4704
1376.69	270
1377.36	2529
1378.23	890
1378.91	3236
1379.78	4585
1380.3	312
1380.89	9480
1381.93	2283
1382.84	3191
1383.39	400
1384.21	2097
1384.82	70
1385.38	1749
1386.06	372
1386.93	3539
1387.52	576
1388.14	6441
1389.02	1790
1389.87	4360
1390.54	753
1391.35	6564
1391.86	159
1392.39	1151
1392.94	32
1393.49	2255
1394.11	499
1394.63	2006
1395.44	2703
1396.37	5703
1397.26	2512
1398.16	910
1399.12	2008
1400.02	3908
1400.76	2526
1401.6	1278
1402.62	5255
1403.43	1906
1404.3	2887
1405.09	1358
1406.08	1476
1407.21	1940
1407.86	102
1408.38	2239
1408.94	73
1409.46	1104
1410.39	689
1411.36	1644
1412.35	10500
1413.28	1575
1414.19	1391
1414.83	453
1415.64	1196
1416.37	102
1417.04	883
1417.93	1487
1418.9	2525
1419.93	1755
1420.9	528
1421.66	1137
1422.24	32
1422.77	3081
1423.37	71
1423.89	1717
1424.88	2099
1425.75	4096
1426.45	787
1427.14	1860
1427.87	2595
1428.75	1849
1429.3	424
1429.93	5761
1430.86	669
1431.48	159
1432.03	1513
1432.91	3962
1433.95	633
1434.56	178
1435.13	3059
1435.83	180
1436.49	770
1437.22	1426
1438.07	908
1439	1587
1439.8	1169
1440.55	794
1441.5	2267
1442.58	1215
1443.43	4028
1444.25	651
1444.95	3335
1445.66	109
1446.24	1917
1447.03	1375
1447.76	317
1448.41	2062
1449.09	581
1449.96	1319
1450.72	7347
1451.47	1537
1452.18	863
1452.82	3002
1453.72	1326
1454.28	227
1454.99	1483
1455.57	37
1456.09	3042
1456.65	68
1457.16	3842
1457.91	3948
1458.47	48
1459.08	2480
1459.7	340
1460.31	1208
1461.27	3290
1461.88	727
1462.76	3043
1463.75	3431
1464.67	784
1465.39	3847
1466.24	642
1467.08	1887
1468.02	1151
1468.68	553
1469.33	895
1469.84	32
1470.47	4469
1471.12	394
1471.79	1033
1472.63	2850
1473.58	1075
1474.24	2499
1475.03	761
1475.82	727
1476.72	1817
1477.69	796
1478.64	4104
1479.45	656
1480.29	1357
1481.09	625
1481.79	1977
1482.67	739
1483.71	1577
1484.67	739
1485.25	39
1485.82	1411
1486.34	84
1486.87	2236
1487.63	859
1488.28	3003
1489.18	3527
1489.73	32
1490.27	1147
1491.07	1077
1491.93	1014
1492.74	1937
1493.81	2476
1494.75	2006
1495.46	835
1496.15	286
1496.8	4147
1497.7	1126
1498.34	592
1499.01	2774
1499.57	438
1500.11	1333
1500.95	1224
1501.78	1723
1502.47	705
1503.31	3678
1504.3	1423
1504.94	474
1505.52	593
1506.38	1755
1506.92	39
1507.43	2080
1508.02	511
1508.66	1484
1509.61	2486
1510.4	1971
1511.37	728
1512.3	1713
1513.13	1213
1514.14	839
1515.02	1864
1515.97	569
1516.6	3538
1517.57	1501
1518.15	183
1518.8	1083
1519.75	2516
1520.68	2870
1521.19	41
1521.85	1235
1522.83	1132
1524.01	347
1524.99	886
1525.94	1256
1526.8	736
1527.75	3179
1528.52	239
1529.19	765
1529.97	899
1530.5	32
1531.01	962
1531.6	73
1532.21	968
1532.86	32
1533.39	1002
1534	214
1534.56	664
1535.3	1326
1536.05	710
1536.79	1323
1537.64	1477
1538.47	1832
1539.11	417
1539.86	1271
1541.02	1180
1541.67	215
1542.38	1959
1543.26	334
1543.83	3203
1544.61	1211
1545.52	8534
1546.41	692
1547.42	591
1548.28	2807
1548.96	554
1549.84	1814
1550.58	3994
1551.3	543
1552.04	2560
1552.67	285
1553.21	860
1554.01	2880
1554.93	1695
1555.8	803
1556.4	1798
1557.08	204
1557.64	2540
1558.63	851
1559.58	589
1560.27	1482
1561.13	5244
1561.96	579
1562.76	2066
1563.39	352
1564.33	1212
1565.24	297
1566.12	611
1566.63	34
1567.15	2259
1567.89	1098
1568.83	1710
1569.72	2342
1570.28	144
1570.8	7805
1571.4	123
1571.97	1141
1572.63	186
1573.63	1183
1574.26	32
1574.82	1188
1575.45	221
1576.02	5999
1576.76	805
1577.55	1984
1578.45	440
1579.39	1695
1580.29	414
1580.96	1681
1581.88	1800
1582.45	291
1583.08	1318
1583.91	846
1584.72	961
1585.35	434
1585.99	2713
1586.84	2189
1587.39	5986
1587.9	137
1588.48	1477
1589.39	1239
1589.92	98
1590.44	2584
1591.05	41
1591.58	1274
1592.31	1033
1593.15	642
1593.94	1940
1594.82	592
1595.61	2056
1596.29	205
1597.03	823
1597.82	607
1598.54	2679
1599.52	1045
1600.38	1589
1601.15	1046
1602.13	713
1603.03	602
1604.04	1592
1604.73	159
1605.32	1042
1606.27	202
1606.99	1123
1607.99	1357
1609.11	965
1610.09	1819
1610.84	2639
1611.72	2185
1612.51	669
1613.29	597
1614.12	1942
1615.16	442
1616.05	1090
1616.91	3716
1617.79	1311
1618.48	367
1619.19	4419
1620.16	1931
1620.85	564
1621.65	1358
1622.43	2793
1623.13	647
1623.85	3317
1624.75	2025
1625.44	794
1626.28	1594
1627.25	386
1628.24	1120
1628.77	148
1629.31	2414
1629.92	285
1630.51	2165
1631.36	1004
1632.27	1419
1633.28	1094
1633.84	34
1634.41	1113
1635.43	4610
1636.05	228
1636.71	1197
1637.67	1902
1638.56	755
1639.12	109
1639.68	1007
1640.77	1461
1641.67	1384
1642.62	1598
1643.55	1009
1644.47	1140
1645.58	1961
1646.37	536
1647.18	1432
1647.9	743
1648.77	601
1649.57	311
[truncated: 458 more rows]

## Sheet: Mass spec (2.50-2.75)
130.21	652
131.03	1895
131.68	470
132.39	1326
133.38	1367
134.48	1951
135.51	921
136.12	248
136.81	927
137.59	656
138.45	1435
139.26	936
139.98	1424
140.66	136
141.25	1160
142.02	1831
142.69	143
143.46	1700
144.12	808
144.68	244
145.5	1281
146.42	375
147.15	1372
147.93	908
148.45	42
149.03	1000
149.64	178
150.35	1494
151.05	565
151.72	1243
152.42	468
153.11	1246
154	731
154.97	1547
155.8	762
156.75	830
157.67	1466
158.21	163
158.82	1584
160	1078
160.65	706
161.4	843
162.09	130
162.79	1621
163.65	572
164.63	1609
165.27	305
165.88	791
166.81	934
167.41	132
167.98	1135
168.94	1082
169.51	33
170.09	1366
170.59	33
171.1	930
171.83	230
172.49	1065
173.46	765
174.3	1364
175.28	815
176.2	1274
177.15	598
177.94	1102
178.46	128
179.13	1259
179.64	35
180.21	737
180.73	39
181.35	1541
182.26	1168
183.18	1014
183.99	566
184.8	629
185.9	808
186.85	1071
187.79	1456
188.38	68
188.96	1044
189.91	602
190.66	1565
191.23	167
191.83	1400
192.75	1221
193.66	1160
194.51	443
195.42	1280
196.21	1167
196.95	99
197.62	1258
198.52	1548
199.65	1270
200.29	281
200.97	744
201.75	1065
202.43	151
203.17	1712
204.12	834
204.75	195
205.37	645
206.2	1571
207.12	894
207.77	103
208.36	851
209.22	1447
210.04	924
210.54	84
211.14	1896
212.05	1019
212.96	116
213.61	1287
214.55	1172
215.49	568
216.42	436
217.36	1376
218.43	1901
219.21	590
219.74	75
220.31	889
221.03	694
221.92	1249
222.69	526
223.67	1063
224.58	961
225.17	101
225.73	1037
226.81	682
227.73	1333
228.59	1210
229.09	46
229.7	671
230.66	547
231.67	1153
232.62	680
233.42	1126
233.96	40
234.59	1770
235.54	1046
236.48	1294
237.28	912
238.03	1177
238.54	33
239.15	918
240.13	1820
241.08	1194
242.04	814
243	861
243.91	1117
244.61	626
245.49	1274
246.49	1762
247.24	267
247.86	1584
248.64	449
249.43	1273
250.2	623
251.03	1374
251.99	797
252.71	424
253.41	1575
254.11	209
254.7	1359
255.27	33
255.82	848
256.77	1677
257.74	909
258.52	760
259.14	264
259.78	1041
260.48	73
261.17	1735
262.13	1147
262.72	72
263.28	850
264.22	990
265.15	723
265.84	1400
266.96	1838
267.9	674
268.65	145
269.25	1000
269.95	447
270.68	771
271.29	112
271.88	1045
272.48	198
273.05	888
273.62	59
274.14	1118
274.98	622
275.95	647
277	1150
277.87	330
278.64	1303
279.66	734
280.47	1523
281.22	452
281.91	744
282.72	684
283.32	81
283.9	870
284.79	632
285.74	1416
286.47	121
287.06	1125
287.65	72
288.18	1095
289.05	1791
289.91	760
290.72	1397
291.68	887
292.49	782
293.39	332
294.16	549
294.96	1174
295.87	666
296.71	1531
297.65	552
298.64	622
299.6	1327
300.41	377
300.93	37
301.58	1229
302.39	377
303.13	1146
304.1	1112
304.85	476
305.53	1363
306.51	807
307.12	112
307.71	833
308.51	806
309.4	1688
310.5	1459
311.29	1298
312.17	940
313.15	1212
313.85	138
314.5	2213
315.3	529
316.05	1922
316.96	596
317.47	37
317.97	896
318.86	594
319.91	1015
320.99	1361
321.97	1645
323.02	714
323.98	938
324.91	1144
325.61	170
326.38	829
327.12	286
327.87	922
328.85	810
329.73	423
330.49	1313
331.51	1225
332.28	627
333.23	416
334	1543
334.54	66
335.15	1402
336.1	1322
336.94	965
337.7	407
338.54	1041
339.55	843
340.64	1356
341.28	113
341.9	514
342.71	1158
343.3	33
344.01	1418
344.98	1210
345.88	818
346.7	599
347.41	1676
348.33	972
349.04	598
349.76	1267
350.31	72
350.86	1372
351.42	39
351.94	1120
352.77	562
353.56	1264
354.36	728
355.01	147
355.59	808
356.56	1124
357.18	121
357.88	830
358.79	1377
359.67	253
360.52	556
361.4	859
362.14	134
362.77	1504
363.49	204
364.14	302
364.83	976
365.7	1323
366.6	1194
367.22	265
367.83	1076
368.41	242
368.95	323
369.5	1175
370.34	139
371.03	931
371.92	1242
373.1	1378
373.8	712
374.62	1188
375.48	853
376.47	920
377.12	216
377.81	1188
378.44	281
379.05	1034
379.87	1684
380.45	127
380.96	1029
381.75	1000
382.53	145
383.28	1294
383.97	226
384.65	1335
385.52	35
386.15	1297
387.06	813
387.86	619
388.55	84
389.09	1183
390.02	1129
390.69	151
391.39	926
391.92	35
392.44	1403
393.41	1459
394.48	1362
395.19	463
395.88	1063
396.87	678
397.86	1110
398.37	88
398.98	1208
399.82	499
400.56	879
401.32	610
402.12	905
403.19	539
404.25	956
405.14	842
406.01	413
406.83	1643
407.42	73
408.01	1126
408.98	765
409.85	1393
410.74	1328
411.33	111
411.97	1188
412.57	81
413.19	2153
414.12	955
414.73	419
415.38	1107
416.36	1437
417.33	1116
418.43	1472
419.08	186
419.75	933
420.58	1465
421.43	953
422.35	872
422.87	73
423.42	1775
424.51	1286
425.35	1099
426.2	607
426.71	37
427.25	1359
427.82	99
428.37	677
429.19	1719
430.04	490
430.93	676
431.54	35
432.07	1104
432.7	296
433.37	1272
434.4	1339
435.3	1392
436.05	726
436.98	1169
437.87	968
438.62	2223
439.83	1334
440.62	1149
441.47	435
442.15	1106
442.94	696
443.63	1765
444.2	243
444.8	926
445.72	1222
446.48	646
447.42	592
448.14	180
448.8	540
449.3	35
449.98	1073
450.48	70
451.08	1334
452.06	674
453.13	1388
453.72	532
454.41	1046
455.45	1330
456.24	197
456.92	1457
457.65	282
458.37	1826
459.2	465
459.99	668
460.81	163
461.7	1722
462.76	1722
463.66	1551
464.23	106
464.91	1108
465.86	1073
466.46	142
467.12	1460
467.91	456
468.69	681
469.6	1206
470.79	1233
471.66	875
472.23	156
472.74	837
473.6	1569
474.53	813
475.38	911
476.13	308
476.89	1323
477.66	264
478.4	1132
478.95	75
479.52	847
480.2	232
480.98	1559
482.14	1068
483.15	671
484.07	421
484.9	840
485.57	167
486.2	1414
487.12	783
487.97	568
488.54	147
489.18	1000
490.01	494
490.98	863
491.8	548
492.57	1142
493.43	255
494.2	769
494.91	213
495.53	957
496.38	1365
497.31	801
498.22	1560
499.34	1211
500.23	756
500.8	165
501.5	892
502.28	1201
503.23	951
504.36	1843
505.29	1492
505.92	175
506.61	1750
507.26	99
507.91	689
508.74	1261
509.56	314
510.3	661
511.01	455
511.79	846
512.55	302
513.18	1066
513.72	130
514.28	1559
514.98	630
515.63	1143
516.42	346
517.28	558
517.86	42
518.48	1388
519.46	1267
520.07	189
520.73	951
521.6	1533
522.48	322
523.19	2127
524.11	459
524.9	1340
525.67	131
526.33	1133
527.13	403
527.82	1407
528.97	1130
529.85	817
530.77	335
531.62	676
532.2	85
532.79	1549
533.7	1074
534.59	1552
535.39	578
536.34	1480
537.23	914
537.88	360
538.61	926
539.33	1030
540	252
540.76	467
541.69	1129
542.74	1232
543.76	1111
544.74	1376
545.71	886
546.44	463
547.16	1341
547.81	152
548.49	1607
549.33	541
550.11	1323
550.84	446
551.58	727
552.4	1742
552.9	62
553.41	934
554.58	959
555.49	1398
556.12	296
556.81	1488
557.55	355
558.43	633
559.23	1489
560.29	909
560.91	177
561.62	2068
562.39	446
563.16	970
564.08	534
565.01	1289
565.95	752
566.81	1184
567.55	1261
568.52	928
569.28	153
569.9	711
570.83	1560
571.79	792
572.38	250
573.01	2002
573.78	309
574.43	1228
575.32	835
576.06	924
576.58	35
577.15	1172
578.08	1145
578.95	1337
579.74	277
580.59	1607
581.37	349
582.1	145
582.7	535
583.66	1249
584.46	1662
585.34	1056
586.02	857
586.86	1678
587.55	471
588.34	1137
589.3	1163
589.9	88
590.45	837
591.13	240
591.78	1956
592.59	417
593.45	773
594.29	2320
595.22	830
596.09	2941
597.06	1658
597.59	42
598.11	1319
598.85	383
599.49	709
600.24	485
601.34	1579
602.35	1469
603.26	2466
604.24	1897
605.21	3281
606.23	1252
606.75	39
607.26	2494
608.29	2540
609.19	739
609.88	2309
610.74	3045
611.45	10020
612.26	650800
613.28	297300
614.25	119700
615.19	25180
616.1	3628
616.91	4735
617.67	1088
618.43	2270
619.31	1985
619.85	147
620.4	2088
621.16	732
621.82	2835
622.76	3693
623.63	3254
624.24	1847
625.02	4929
625.89	1746
626.53	4777
627.54	4019
628.41	15680
629.37	24920
630.33	20350
631.09	6207
631.82	13680
632.73	3372
633.53	13290
634.27	187600
635.25	79820
636.21	32380
637.06	13590
638.05	3805
638.94	19700
639.65	9103
640.39	22580
641.28	12590
641.91	1262
642.61	5203
643.58	6001
644.52	4327
645.42	1417
646.3	6075
647.18	6149
648.03	5915
648.61	749
649.21	2692
650.11	7756
651.05	7771
651.69	228
652.34	5322
652.94	590
653.5	7198
654.11	150
654.75	3737
655.39	24110
656.26	11000
657.19	19980
658	8695
658.96	3040
659.82	8320
660.65	4139
661.59	3924
662.24	305
662.89	3895
663.58	973
664.26	4971
664.83	549
665.49	2792
666.4	4292
666.98	680
667.58	2478
668.12	97
668.64	4134
669.38	854
670.22	6731
671.11	4677
671.77	368
672.39	4728
673.27	12820
673.83	257
674.38	5788
675	357
675.54	6479
676.29	2350
677.01	4714
677.9	1998
678.68	4894
679.42	1420
680.29	3919
681.06	1674
681.73	1092
682.39	4068
683.05	687
683.66	3718
684.42	428
685.4	4465
686.16	1010
686.95	4223
687.47	35
688	873
688.66	2351
689.38	5198
690.26	5401
691.13	2756
692.04	3298
692.8	1202
693.5	4209
694.58	4414
695.51	3095
696.39	7245
696.92	466
697.49	3328
698.27	11950
699.01	613
699.57	7051
700.47	6837
701.4	8739
702.33	2463
703.18	7230
704.22	1604
704.83	951
705.49	7544
706.17	815
706.98	2470
707.62	70
708.22	2364
709.04	823
709.76	5403
710.58	11970
711.4	4532
712.07	200
712.64	3839
713.21	706
713.92	4877
714.89	6480
715.57	884
716.17	3824
717.27	3981
718.11	1780
718.72	193
719.28	3502
720.2	2980
720.81	278
721.57	3168
722.34	1142
723.35	628
724.11	4109
724.84	1566
725.54	4499
726.39	516
727.03	3937
727.81	2123
728.43	1000
729.2	3764
729.82	213
730.46	3822
731.02	115
731.6	3007
732.55	1481
733.13	581
733.72	1344
734.48	639
735.1	3419
736.1	1127
736.73	310
737.41	4734
738.06	597
738.66	3335
739.58	5617
740.46	4960
741.01	407
741.55	1901
742.38	1971
743.05	114
743.88	6076
744.86	3738
745.57	750
746.42	2255
747.51	4314
748.33	2393
749.24	3053
750.04	2701
751.08	1879
751.61	295
752.18	1466
752.75	287
753.36	1845
754.16	6102
755.14	3868
755.83	527
756.57	3429
757.49	2043
758.34	1033
759.29	3983
759.92	224
760.53	2244
761.41	3559
762.32	3928
763.13	1231
764.2	1773
765.07	4740
765.84	1268
766.54	4075
767.6	1282
768.36	2197
769.22	2484
770.19	3199
770.75	40
771.31	3281
772.28	2346
773.26	1283
773.97	336
774.63	3716
775.55	1882
776.43	1102
777.05	200
777.77	1878
778.71	2158
779.48	1333
780.31	3788
781.22	5604
782.48	1735
783.06	244
783.59	1448
784.67	2280
785.55	1354
786.42	667
787.32	1034
788.1	3328
788.76	1910
789.38	3727
790.17	1611
790.74	103
791.26	2350
792.01	893
792.81	3398
793.81	3650
794.66	1933
795.49	3078
796.51	1659
797.59	2928
798.34	413
799.04	3124
799.85	704
800.65	3005
801.73	965
802.61	2327
803.34	1231
804.33	848
805.26	3797
805.87	386
806.56	2691
807.35	1011
807.94	81
808.49	5702
809.41	982
809.94	35
810.61	2585
811.48	1267
812.23	2831
813.03	688
813.6	239
814.19	4396
814.85	824
815.74	1816
816.94	2771
817.52	330
818.14	2585
818.92	1575
819.44	329
820.02	1032
820.96	1056
821.83	1779
822.39	37
822.89	1629
823.5	211
824.1	1501
824.99	1557
825.81	1965
826.84	2521
827.64	3643
828.34	1073
829.18	4394
829.79	317
830.47	2699
831.25	1231
832.02	1994
832.77	407
833.65	3497
834.45	614
834.99	163
835.57	839
836.49	2482
837.37	1168
838.22	1691
838.99	1129
839.63	2951
840.48	1704
841.5	2527
842.41	2495
843.12	763
843.99	1579
844.71	1224
845.28	141
845.84	3478
846.49	2154
847.15	3086
848.12	1771
848.76	413
849.39	2569
850.33	2291
851.23	2687
851.96	157
852.71	2323
853.64	2219
854.57	3320
855.23	454
855.98	2437
856.61	492
857.31	2689
858.33	2177
858.93	724
859.64	2696
860.34	768
861.11	3459
861.99	3816
862.77	2367
863.48	659
864.31	2344
865.28	1717
866.33	2033
867	132
867.56	1759
868.43	1923
868.96	44
869.61	2601
870.6	2648
871.44	2659
872.33	2280
873.06	2286
874.04	3171
875.03	2074
876.08	4149
876.96	1500
877.52	75
878.04	3468
878.72	1623
879.56	2836
880.13	37
880.69	2220
881.64	7711
882.17	76
882.71	1700
883.4	602
884.16	5470
885.08	6319
886.08	2242
886.69	114
887.24	18230
888.11	2238
888.67	87
889.26	2492
889.91	306
890.47	1654
891.33	11110
891.85	37
892.41	2067
893.38	3687
894.43	2780
895.01	131
895.56	1460
896.41	3714
897.4	2602
898.28	1830
899.24	1124
899.87	35
900.42	4170
901.45	4067
902.23	1421
903.15	1851
903.74	103
904.37	4238
904.99	81
905.59	2619
906.51	929
907.32	2296
908.01	747
908.59	6554
909.17	224
909.75	1799
910.55	10600
911.47	1738
912.35	2111
913.35	2515
914.5	1260
915.44	1789
916.43	4909
917.56	2309
918.36	2161
918.92	75
919.45	3778
920.16	121
920.83	5505
921.54	583
922.25	2105
923.24	3800
923.98	1329
924.53	114
925.07	5327
925.93	3101
926.72	555
927.46	3263
928.11	136
928.74	6609
929.48	270
930.14	3642
931.03	640
931.64	5741
932.43	2770
933.35	1738
934.2	3364
935.07	12680
935.94	3247
936.79	3703
937.36	296
937.98	12390
938.76	3036
939.72	6530
940.4	623
941.35	4679
942.24	768
943.13	1804
944.11	6903
944.69	245
945.22	10070
946.08	16360
946.86	3691
947.57	7967
948.38	2742
949.17	6019
949.79	79
950.39	2243
950.92	35
951.42	1086
952.2	2591
952.88	1268
953.61	2880
954.41	593
955.18	7857
955.86	273
956.45	2753
957.35	7551
957.97	1076
958.8	2008
959.79	4198
960.54	979
961.37	2455
962.04	514
962.58	3504
963.61	1456
964.43	2877
965.34	1480
965.97	355
966.62	3535
967.44	1369
968.27	3080
969.25	4083
970.02	14480
970.84	2576
971.58	659
972.63	3673
973.27	417
973.78	8386
974.49	1804
975.29	6487
976.08	1596
976.86	4686
977.8	2446
978.7	7068
979.61	1249
980.39	11470
981.26	2669
981.78	586
982.35	2655
983.32	3250
983.94	346
984.57	3074
985.08	171
985.58	1557
986.39	4128
986.93	129
987.56	926
988.44	2034
989.06	314
989.72	2258
990.47	348
991.18	1785
991.78	50
992.31	3303
992.94	6217
993.74	1158
994.52	398
995.11	999
995.79	4444
996.72	2369
997.52	3135
998.4	999
999.43	2752
1000.2	1144
1001.06	1077
1001.57	79
1002.2	2825
1003.09	1015
1003.81	272
1004.49	1523
1005.43	3191
1006.07	537
1006.72	1597
1007.44	784
1008.27	1348
1009.22	5621
1010.02	1506
1010.57	466
1011.24	6243
1011.82	586
1012.45	2092
1013.34	2147
1014.04	1702
1014.69	491
1015.46	2608
1016.09	141
1016.67	2455
1017.67	1687
1018.32	313
1018.93	1130
1019.54	317
1020.15	3467
1021.21	654
1022.02	3619
1022.86	1594
1023.69	378
1024.32	2770
1025.13	10180
1025.84	1060
1026.52	2349
1027.5	1794
1028.31	1369
1029.14	3579
1029.87	438
1030.53	2021
1031.55	747
1032.47	2585
1033.33	1924
1033.87	130
1034.54	1200
1035.4	3100
1035.97	441
1036.83	1285
1037.58	627
1038.51	2488
1039.55	2666
1040.51	5177
1041.38	1646
1042.16	1286
1042.84	305
1043.57	7474
1044.35	506
1045.26	1806
1045.83	44
1046.41	1851
1046.96	37
1047.49	1481
1048.4	1455
1049.02	300
1049.72	4503
1050.62	5768
1051.53	2273
1052.33	558
1053.13	890
1053.66	39
1054.2	1759
1054.83	292
1055.46	1705
1056.33	851
1057.16	988
1057.95	2326
1058.89	1090
1059.69	3918
1060.33	493
1060.97	2894
1061.57	261
1062.19	1300
1063.13	3724
1063.65	33
1064.17	4261
1065.13	2056
1066.08	1892
1066.7	129
1067.25	560
1068.09	5310
1068.66	312
1069.29	7475
1070.07	825
1070.73	198
1071.47	1775
1072.38	927
1073.17	2434
1074.18	2265
1074.84	172
1075.44	2922
1076.5	3292
1077.26	298
1077.89	2063
1078.63	518
1079.39	1742
1079.97	264
1080.62	3368
1081.51	660
1082.2	1389
1083.12	2428
1083.92	934
1084.8	2366
1085.63	996
1086.29	2120
1087.07	702
1088.14	1920
1088.92	413
1089.62	6398
1090.18	203
1090.76	3720
1091.44	292
1092.08	1217
1092.92	2074
1093.54	367
1094.25	3463
1094.85	286
1095.51	1597
1096.12	333
1096.82	2147
1097.77	1364
1098.35	207
1098.97	2680
1099.99	1198
1100.84	968
1101.67	4059
1102.29	149
1102.81	1252
1103.84	1864
1104.53	970
1105.27	3838
1106.11	1480
1106.9	799
1107.85	2358
1108.81	1060
1109.38	33
1109.91	1141
1110.71	825
1111.55	3946
1112.19	511
1112.87	2311
1113.48	925
1114.08	2624
1114.96	6494
1115.75	738
1116.51	2273
1117.34	922
1118.31	833
1119.3	3686
1119.92	542
1120.65	1043
1121.65	1594
1122.7	1268
1123.54	3127
1124.56	1578
1125.16	121
1125.78	1888
1126.85	2073
1127.72	228
1128.42	1269
1129.09	114
1129.67	1887
1130.28	310
1130.95	1445
1131.92	1334
1132.68	375
1133.34	1945
1134.21	803
1134.83	55
1135.39	2135
1136.4	1384
1137.02	228
1137.62	6189
1138.29	623
1138.89	2673
1139.62	828
1140.43	2433
1140.99	150
1141.55	833
1142.36	2739
1142.96	39
1143.49	1237
1144.29	1190
1145.02	673
1145.7	2095
1146.6	1229
1147.14	39
1147.65	2132
1148.53	1590
1149.41	1074
1150.13	1828
1151.08	748
1151.87	1231
1152.86	2350
1153.49	556
1154.16	1122
1155.03	3574
1155.86	607
1156.72	8274
1157.33	75
1157.92	1923
1158.83	996
1159.76	771
1160.77	874
1161.66	1139
1162.35	35
1162.96	757
1163.73	468
1164.47	1105
1165.35	762
1166.26	598
1167.36	1950
1168.3	7793
1169.08	2916
1169.72	420
1170.45	1562
1171.06	290
1171.76	3154
1172.71	984
1173.56	585
1174.37	2218
1174.91	61
1175.59	2506
1176.6	1241
1177.37	5667
1178.05	252
1178.7	10060
1179.46	4282
1180.43	2286
1181.06	444
1181.75	1431
1182.66	623
1183.43	3665
1184.25	524
1185.08	3753
1185.99	1416
1186.74	1057
1187.49	3084
1188.3	994
1189.13	2037
1189.81	176
1190.51	2294
1191.65	2250
1192.69	1194
1193.38	1755
1194.18	1864
1194.72	279
1195.26	1330
1195.91	123
1196.54	2833
1197.54	3341
1198.42	2752
1199.06	358
1199.8	1131
1200.68	5398
1201.51	3499
1202.34	255
1202.9	2628
1203.68	2135
1204.5	1289
1205.27	288
1205.91	3291
1206.57	231
1207.31	1423
1208.23	2195
1209.1	2145
1210.06	1602
1210.99	1707
1211.71	613
1212.59	4247
1213.44	1868
1214.38	2696
1215.3	2832
1215.88	4419
1216.77	725
1217.63	3359
1218.6	1605
1219.59	1332
1220.5	1538
1221.26	484
1222.04	2548
1222.93	5780
1223.64	122800
1224.18	3161
1224.73	80760
1225.68	46960
1226.61	21530
1227.14	92
1227.65	10450
1228.42	1252
1229.06	4453
1229.78	656
1230.55	2057
1231.25	970
1231.85	1535
1232.68	792
1233.48	1452
1234.41	1562
1235.32	2754
1236.19	1407
1237.06	3287
1237.72	541
1238.58	677
1239.2	3844
1239.78	442
1240.31	3608
1240.9	645
1241.65	9792
1242.63	4307
1243.25	1835
1243.89	6874
1244.84	3794
1245.58	64090
1246.13	4891
1246.64	51090
1247.17	1589
1247.7	26940
1248.59	12620
1249.45	5245
1250.46	7413
1251.46	1835
1252.2	7254
1253.11	3623
1254.06	1010
1255.06	3352
1255.95	1331
1256.68	4263
1257.56	953
1258.23	4300
1259.03	794
1259.98	1106
1260.79	5059
1261.55	7967
1262.3	2233
1263.19	2966
1263.91	422
1264.67	2249
1265.24	325
1265.9	2570
1266.95	1943
1267.92	3509
1268.82	10170
1269.37	202
1269.89	12120
1270.75	2240
1271.61	3594
1272.3	77
1272.97	3156
1273.83	560
1274.42	3483
1275.37	3329
1276.25	924
1277.08	1848
1277.92	3945
1278.91	1944
1279.42	42
1279.94	5607
1280.84	1389
1281.6	10170
1282.58	3500
1283.27	768
1283.85	7091
1284.66	4162
1285.42	9507
1286.65	5248
1287.56	5608
1288.15	296
1288.71	2620
1289.24	152
1289.79	5583
1290.3	73
1290.88	1794
1291.7	3068
1292.32	414
1292.96	6363
1293.68	192
1294.25	7559
1295.25	2523
1296	1559
1296.97	1390
1297.91	2609
1298.64	568
1299.52	1798
1300.24	233
1300.91	5296
1301.78	702
1302.4	2815
1303	121
1303.56	3160
1304.45	805
1305.25	3750
1305.89	226
1306.54	2579
1307.42	2743
1308.41	3547
1309.09	433
1309.82	6326
1310.5	1572
1311.09	879
1311.72	710
1312.35	4258
1313.1	2467
1313.94	2988
1314.69	1837
1315.32	944
1316.21	1998
1317.23	3089
1318.2	1849
1319.19	1455
1319.9	1953
1320.75	5872
1321.49	1895
1322.28	1866
1323.19	6383
1324.02	3728
1325.09	1340
1325.96	4259
1326.81	1653
1327.76	3288
1328.52	469
1329.38	4226
1330.14	2013
1330.95	5425
1331.84	978
1332.74	2035
1333.69	1040
1334.64	1760
1335.41	3042
1336.04	225
1336.74	2954
1337.68	1161
1338.64	6378
1339.64	6150
1340.23	464
1340.93	1197
1341.58	9336
1342.53	8069
1343.16	388
1343.74	3905
1344.68	2055
1345.58	5927
1346.68	1504
1347.62	246
1348.48	1267
1349.21	4442
1349.77	79
1350.34	2807
1350.85	35
1351.39	7047
1352.18	753
1353.05	2625
1353.96	1583
1354.99	2234
1355.79	184
1356.34	5992
1357.29	2791
1357.99	1800
1358.94	5727
1359.47	161
1360.05	2110
1361.01	2578
1361.97	3745
1362.73	778
1363.5	2554
1364.28	1289
1364.88	2933
1365.67	864
1366.44	2588
1367.09	108
1367.66	5497
1368.18	79
1368.73	2879
1369.55	788
1370.18	1574
1370.98	3770
1371.63	704
1372.29	1325
1372.94	5014
1373.86	1007
1374.83	650
1375.63	2874
1376.25	580
1376.87	1080
1377.79	3445
1378.71	2082
1379.37	594
1380.22	4055
1380.78	760
1381.44	3926
1382.36	2058
1383.33	1399
1384.1	6613
1384.79	4284
1385.84	8185
1386.53	937
1387.18	267
1387.8	1770
1388.32	105
1388.88	2975
1389.71	4769
1390.65	809
1391.39	2715
1392.15	397
1392.85	2654
1393.87	1156
1394.71	2376
1395.21	40
1395.95	1380
1396.81	6390
1397.72	1514
1398.69	5210
1399.22	166
1399.8	1213
1400.54	194
1401.13	648
1402.1	2158
1403.14	4214
1404.19	1580
1404.96	723
1405.86	1731
1406.7	3593
1407.29	4808
1408.15	4219
1408.94	3033
1409.82	2056
1410.66	509
1411.41	3700
1412.03	202
1412.7	1125
1413.7	1681
1414.6	971
1415.34	2317
1416.15	1238
1416.86	1982
1417.7	1626
1418.64	1648
1419.52	338
1420.22	1835
1421.06	1992
1422.07	4503
1423.05	2067
1423.7	219
1424.28	6255
1425.28	1595
1425.93	50
1426.62	2073
1427.43	225
1428.04	2300
1428.91	1413
1429.42	88
1430.03	1548
1431.01	995
1431.86	4152
1432.38	77
1432.97	1899
1433.66	277
1434.37	1484
1435.13	1775
1435.94	2072
1436.81	746
1437.66	1706
1438.55	3493
1439.23	83
1439.94	2035
1440.56	81
1441.15	875
1441.78	37
1442.33	7880
1443.13	2289
1443.76	303
1444.33	1933
1444.83	160
1445.36	1935
1445.9	97
1446.46	4120
1447.11	2112
1447.91	430
1448.59	2940
1449.18	193
1449.73	756
1450.66	2114
1451.48	655
1452.13	2458
1453.14	4434
1453.7	42
1454.35	1996
1455.41	1465
1456.36	11040
1456.97	145
1457.64	1710
1458.64	1113
1459.48	544
1460.2	3549
1461.31	1500
1462.13	1093
1462.66	37
1463.26	1215
1463.89	307
1464.55	777
1465.5	1150
1466.34	348
1467.28	1155
1468.04	285
1468.68	827
1469.43	242
1470.06	1917
1470.93	1411
1471.5	105
1472.02	2199
1472.9	2937
1473.76	577
1474.71	2180
1475.54	499
1476.16	2449
1476.94	524
1477.79	1293
1478.66	2979
1479.2	196
1479.72	1268
1480.23	33
1480.74	6569
1481.56	743
1482.44	1735
1483.09	37
1483.6	484
1484.45	763
1485.24	2224
1486.01	447
1487.07	1798
1487.66	93
1488.23	1798
1489.16	3027
1489.73	301
1490.3	1373
1491.22	1422
1492.06	517
1492.85	659
1493.78	2083
1494.69	536
1495.69	3708
1496.61	2503
1497.64	1961
1498.63	1743
1499.37	397
1500.14	1232
1500.9	489
1501.64	1780
1502.68	1878
1503.39	388
1503.97	1445
1504.59	2541
1505.46	1152
1506.42	845
1507.07	357
1507.72	1028
1508.5	486
1509.24	2542
1509.8	192
1510.42	939
1511.19	162
1511.78	787
1512.33	124
1512.95	2053
1513.88	1479
1514.57	190
1515.17	1076
1515.8	553
1516.53	2187
1517.12	318
1517.68	2567
1518.5	1204
1519.53	3937
1520.11	237
1520.78	1503
1521.76	2092
1522.5	305
1523.3	547
1524.29	1708
1525.12	967
1525.92	2666
1526.59	420
1527.4	1332
1528	171
1528.64	1739
1529.65	2548
1530.7	1691
1531.37	266
1532.02	6178
1532.99	780
1533.77	1436
1534.48	70
1535.16	925
1536.05	7336
1536.91	294
1537.51	1342
1538.41	981
1539.01	351
1539.63	2781
1540.49	1123
1541.22	353
1541.86	1944
1542.72	603
1543.56	802
1544.09	81
1544.61	1060
1545.56	5448
1546.24	693
1546.95	1848
1547.84	1172
1548.87	2599
1549.9	1644
1550.49	39
1550.99	1040
1551.99	418
1552.66	1665
1553.36	149
1553.97	1378
1554.94	2499
1555.68	1068
1556.25	126
1556.85	1773
1557.94	1272
1558.92	890
1559.5	46
1560.02	3993
1560.71	1364
1561.29	167
1561.97	4303
1562.75	579
1563.52	1741
1564.24	635
1564.94	1855
1565.45	51
1565.99	5572
1566.97	1438
1567.68	332
1568.43	2643
1569.1	570
1569.86	1271
1570.63	860
1571.51	908
1572.37	448
1573.17	998
1573.91	960
1574.62	1302
1575.45	622
1576.4	1339
1577.38	1446
1578.2	2425
1579.03	228
1579.87	591
1580.62	1729
1581.29	433
1582.04	2367
1582.87	2037
1583.71	539
1584.42	1918
1585.05	163
1585.72	1097
1586.33	70
1586.84	2278
1587.48	323
1588.36	3373
1589.36	5251
1590.14	459
1590.93	1400
1591.76	479
1592.65	3412
1593.51	978
1594.28	338
1595.04	1798
1595.78	478
1596.42	255
1597.24	971
1598.23	1668
1598.81	149
1599.37	2407
1599.96	42
1600.48	3793
1601.45	1177
1602.21	819
1603.28	1253
1604.13	2640
1605.13	1193
1605.93	854
1606.74	1654
1607.53	1049
1608.33	1601
1608.88	35
1609.38	3462
1610.21	1655
1610.85	206
1611.51	1302
1612.5	1737
1613.04	197
1613.63	1543
1614.39	519
1615.15	1565
1615.96	854
1616.71	1691
1617.68	1598
1618.54	564
1619.38	3113
1620.44	915
1620.94	62
1621.6	602
1622.38	1313
1623.06	283
1623.67	1028
1624.19	35
1624.7	1821
1625.65	1502
1626.41	3003
1627.05	211
1627.72	1381
1628.46	607
1629.29	741
1630.09	129
1630.85	555
1631.66	1932
1632.25	215
1632.94	1554
1633.85	5010
1634.49	265
1635.32	1434
1636.23	382
1637.15	1442
1637.86	677
1638.63	974
1639.15	37
1639.68	2574
1640.69	2087
1641.22	48
1641.73	976
1642.53	2311
1643.09	105
1643.61	960
1644.49	2420
1645.11	180
1645.68	1405
1646.55	1294
1647.08	72
1647.62	2156
1648.42	1438
1649.07	345
1649.73	2672
1650.28	40
1650.89	1724
1651.76	2689
1652.3	77
1652.95	1215
1653.56	520
1654.15	1401
1654.73	97
1655.44	1613
1656.38	856
1657.05	70
1657.64	934
1658.57	2004
1659.52	2584
1660.08	103
[truncated: 443 more rows]
