# Supplementary material for: A short-lived peptide signal regulates cell-to-cell communication in Listeria monocytogenes
Source: Commun Biol. 2024 Aug 3;7:942. doi: 10.1038/s42003-024-06623-6 (PMC11297923; doi:10.1038/s42003-024-06623-6)
Supplement: Supplementary file 8 — Supplementary Data 5 [file 42003_2024_6623_MOESM8_ESM.xlsx]

## Sheet: Sheet1
File Name	Analysis Name	Plate Id	Position	Sample Name	Gene Name	Condition Name	Cq	Cq Mean	Cq Error	Excluded	Sample Type	Sample Type RQ	Gene Type	Condition Type	Replicate Group	Ratio	Ratio Error	Normalized Ratio	Normalized Ratio Error	Scaled Ratio	Scaled Ratio Error	Dye	Edited Call	Failure	Slope	EPF	Notes	Sample Prep Notes	Number
20230928_BB_Lmono_agrB_1h post_2.5uM_ANALYSIS.lc96p	Rel Quant		A1	WT_untreated	agrB		18.14	18.165	0.0353553	Unchecked	Unknown	Unknown	Target	Unknown	A1							SYBR Green I	Unchecked	No ratio because no reference gene defined	1.4388	4.66703			1
20230928_BB_Lmono_agrB_1h post_2.5uM_ANALYSIS.lc96p	Rel Quant		A2	d_untreated	agrB		24.83	24.83	0	Unchecked	Unknown	Unknown	Target	Unknown	A2							SYBR Green I	Unchecked	No ratio because no reference gene defined	1.387	4.52747			2
20230928_BB_Lmono_agrB_1h post_2.5uM_ANALYSIS.lc96p	Rel Quant		A7	WT_untreated	agrB		35.15	35.8	0.919239	Unchecked	Non reverse transcription control	Unknown	Target	Unknown	A7							SYBR Green I	Unchecked	NRC is positive	0.4042	2.45604			7
20230928_BB_Lmono_agrB_1h post_2.5uM_ANALYSIS.lc96p	Rel Quant		A8	d_untreated	agrB		35.32	35.54	0.311127	Unchecked	Non reverse transcription control	Unknown	Target	Unknown	A8							SYBR Green I	Unchecked	NRC is positive	0.368	2.33389			8
20230928_BB_Lmono_agrB_1h post_2.5uM_ANALYSIS.lc96p	Rel Quant		B1	WT_untreated	agrB		18.19	18.165	0.0353553	Unchecked	Unknown	Unknown	Target	Unknown	A1							SYBR Green I	Unchecked	No ratio because no reference gene defined	1.5165	4.79756			10
20230928_BB_Lmono_agrB_1h post_2.5uM_ANALYSIS.lc96p	Rel Quant		B2	d_untreated	agrB		24.83	24.83	0	Unchecked	Unknown	Unknown	Target	Unknown	A2							SYBR Green I	Unchecked	No ratio because no reference gene defined	1.4034	4.53185			11
20230928_BB_Lmono_agrB_1h post_2.5uM_ANALYSIS.lc96p	Rel Quant		B7	WT_untreated	agrB		36.45	35.8	0.919239	Unchecked	Non reverse transcription control	Unknown	Target	Unknown	A7							SYBR Green I	Unchecked	NRC is positive	0.4007	2.0418			16
20230928_BB_Lmono_agrB_1h post_2.5uM_ANALYSIS.lc96p	Rel Quant		B8	d_untreated	agrB		35.76	35.54	0.311127	Unchecked	Non reverse transcription control	Unknown	Target	Unknown	A8							SYBR Green I	Unchecked	NRC is positive	0.4441	2.34809			17
20230928_BB_Lmono_agrB_1h post_2.5uM_ANALYSIS.lc96p	Rel Quant		C1	WT_P1	agrB		18.53	18.585	0.0777817	Unchecked	Unknown	Unknown	Target	Unknown	C1							SYBR Green I	Unchecked	No ratio because no reference gene defined	1.4462	4.6642			19
20230928_BB_Lmono_agrB_1h post_2.5uM_ANALYSIS.lc96p	Rel Quant		C2	d_P1	agrB		18.16	18.165	0.00707107	Unchecked	Unknown	Unknown	Target	Unknown	C2							SYBR Green I	Unchecked	No ratio because no reference gene defined	1.4074	4.60386			20
20230928_BB_Lmono_agrB_1h post_2.5uM_ANALYSIS.lc96p	Rel Quant		C7	WT_P1	agrB		36.74	36.305	0.615183	Unchecked	Non reverse transcription control	Unknown	Target	Unknown	C7							SYBR Green I	Unchecked	NRC is positive	0.4434	2.18241			25
20230928_BB_Lmono_agrB_1h post_2.5uM_ANALYSIS.lc96p	Rel Quant		C8	d_P1	agrB		37.78	40.665	4.08001	Unchecked	Non reverse transcription control	Unknown	Target	Unknown	C8							SYBR Green I	Unchecked	NRC is positive	0.4402	1.96732			26
20230928_BB_Lmono_agrB_1h post_2.5uM_ANALYSIS.lc96p	Rel Quant		D1	WT_P1	agrB		18.64	18.585	0.0777817	Unchecked	Unknown	Unknown	Target	Unknown	C1							SYBR Green I	Unchecked	No ratio because no reference gene defined	1.4537	4.69136			28
20230928_BB_Lmono_agrB_1h post_2.5uM_ANALYSIS.lc96p	Rel Quant		D2	d_P1	agrB		18.17	18.165	0.00707107	Unchecked	Unknown	Unknown	Target	Unknown	C2							SYBR Green I	Unchecked	No ratio because no reference gene defined	1.4604	4.69568			29
20230928_BB_Lmono_agrB_1h post_2.5uM_ANALYSIS.lc96p	Rel Quant		D7	WT_P1	agrB		35.87	36.305	0.615183	Unchecked	Non reverse transcription control	Unknown	Target	Unknown	C7							SYBR Green I	Unchecked	NRC is positive	0.443	2.07184			34
20230928_BB_Lmono_agrB_1h post_2.5uM_ANALYSIS.lc96p	Rel Quant		D8	d_P1	agrB		43.55	40.665	4.08001	Unchecked	Non reverse transcription control	Unknown	Target	Unknown	C8							SYBR Green I	Unchecked	NRC is positive	0.2269	0.440527			35
20230928_BB_Lmono_agrB_1h post_2.5uM_ANALYSIS.lc96p	Rel Quant		E1	WT_P2	agrB		18.25	18.28	0.0424264	Unchecked	Unknown	Unknown	Target	Unknown	E1							SYBR Green I	Unchecked	No ratio because no reference gene defined	1.5341	4.82171			37
20230928_BB_Lmono_agrB_1h post_2.5uM_ANALYSIS.lc96p	Rel Quant		E2	d_P2	agrB		17.89	17.905	0.0212132	Unchecked	Unknown	Unknown	Target	Unknown	E2							SYBR Green I	Unchecked	No ratio because no reference gene defined	1.5009	4.77089			38
20230928_BB_Lmono_agrB_1h post_2.5uM_ANALYSIS.lc96p	Rel Quant		E7	WT_P2	agrB		33.31	33.485	0.247487	Unchecked	Non reverse transcription control	Unknown	Target	Unknown	E7							SYBR Green I	Unchecked	NRC is positive	0.2106	2.22653			43
20230928_BB_Lmono_agrB_1h post_2.5uM_ANALYSIS.lc96p	Rel Quant		E8	d_P2	agrB		37.08	37.17	0.127279	Unchecked	Non reverse transcription control	Unknown	Target	Unknown	E8							SYBR Green I	Unchecked	NRC is positive	0.4167	2.00104			44
20230928_BB_Lmono_agrB_1h post_2.5uM_ANALYSIS.lc96p	Rel Quant		F1	WT_P2	agrB		18.31	18.28	0.0424264	Unchecked	Unknown	Unknown	Target	Unknown	E1							SYBR Green I	Unchecked	No ratio because no reference gene defined	1.368	4.59466			46
20230928_BB_Lmono_agrB_1h post_2.5uM_ANALYSIS.lc96p	Rel Quant		F2	d_P2	agrB		17.92	17.905	0.0212132	Unchecked	Unknown	Unknown	Target	Unknown	E2							SYBR Green I	Unchecked	No ratio because no reference gene defined	1.4391	4.66048			47
20230928_BB_Lmono_agrB_1h post_2.5uM_ANALYSIS.lc96p	Rel Quant		F7	WT_P2	agrB		33.66	33.485	0.247487	Unchecked	Non reverse transcription control	Unknown	Target	Unknown	E7							SYBR Green I	Unchecked	NRC is positive	1.326	4.05197			52
20230928_BB_Lmono_agrB_1h post_2.5uM_ANALYSIS.lc96p	Rel Quant		F8	d_P2	agrB		37.26	37.17	0.127279	Unchecked	Non reverse transcription control	Unknown	Target	Unknown	E8							SYBR Green I	Unchecked	NRC is positive	0.4933	2.05302			53
20230928_BB_Lmono_agrB_1h post_2.5uM_ANALYSIS.lc96p	Rel Quant		G1	WT_P2 thioether	agrB		18.01	18.015	0.00707107	Unchecked	Unknown	Unknown	Target	Unknown	G1							SYBR Green I	Unchecked	No ratio because no reference gene defined	1.4755	4.74376			55
20230928_BB_Lmono_agrB_1h post_2.5uM_ANALYSIS.lc96p	Rel Quant		G2	d_P2 thioether	agrB		17.96	18.025	0.0919239	Unchecked	Unknown	Unknown	Target	Unknown	G2							SYBR Green I	Unchecked	No ratio because no reference gene defined	1.4098	4.61754			56
20230928_BB_Lmono_agrB_1h post_2.5uM_ANALYSIS.lc96p	Rel Quant		G7	WT_P2 thioether	agrB		37.75	37.31	0.622254	Unchecked	Non reverse transcription control	Unknown	Target	Unknown	G7							SYBR Green I	Unchecked	NRC is positive	0.5545	2.14765			61
20230928_BB_Lmono_agrB_1h post_2.5uM_ANALYSIS.lc96p	Rel Quant		G8	d_P2 thioether	agrB		36.83	37.315	0.685894	Unchecked	Non reverse transcription control	Unknown	Target	Unknown	G8							SYBR Green I	Unchecked	NRC is positive	0.4107	1.94032			62
20230928_BB_Lmono_agrB_1h post_2.5uM_ANALYSIS.lc96p	Rel Quant		H1	WT_P2 thioether	agrB		18.02	18.015	0.00707107	Unchecked	Unknown	Unknown	Target	Unknown	G1							SYBR Green I	Unchecked	No ratio because no reference gene defined	1.4527	4.70139			63
20230928_BB_Lmono_agrB_1h post_2.5uM_ANALYSIS.lc96p	Rel Quant		H2	d_P2 thioether	agrB		18.09	18.025	0.0919239	Unchecked	Unknown	Unknown	Target	Unknown	G2							SYBR Green I	Unchecked	No ratio because no reference gene defined	1.1756	4.2175			64
20230928_BB_Lmono_agrB_1h post_2.5uM_ANALYSIS.lc96p	Rel Quant		H7	WT_P2 thioether	agrB		36.87	37.31	0.622254	Unchecked	Non reverse transcription control	Unknown	Target	Unknown	G7							SYBR Green I	Unchecked	NRC is positive	0.439	2.1259			69
20230928_BB_Lmono_agrB_1h post_2.5uM_ANALYSIS.lc96p	Rel Quant		H8	d_P2 thioether	agrB		37.8	37.315	0.685894	Unchecked	Non reverse transcription control	Unknown	Target	Unknown	G8							SYBR Green I	Unchecked	NRC is positive	0.8306	2.82344			70
20230928_BB_Lmono_agrB_1h post_2.5uM_ANALYSIS.lc96p	Rel Quant		A9	agrB	None		35.02	35.76	1.04652	Unchecked	Negative control	Unknown	Target	Unknown	A9							SYBR Green I	Unchecked	Neg Ctrl is positive	0.5119	2.82567			9
20230928_BB_Lmono_agrB_1h post_2.5uM_ANALYSIS.lc96p	Rel Quant		B9	agrB	None		36.5	35.76	1.04652	Unchecked	Negative control	Unknown	Target	Unknown	A9							SYBR Green I	Unchecked	Neg Ctrl is positive	0.577	2.59613			18
20230928_BB_Lmono_agrB_1h post_2.5uM_ANALYSIS.lc96p	Rel Quant		C9	pyk	None		38.89	38.89	0	Unchecked	Negative control	Unknown	Target	Unknown	C9							SYBR Green I	Unchecked	Neg Ctrl is positive, Replicate group contains positives and negatives.	0.7278	2.40282			27
20230928_BB_Lmono_agrB_1h post_2.5uM_ANALYSIS.lc96p	Rel Quant		D9	pyk	None					Unchecked	Negative control	Unknown	Target	Unknown	C9							SYBR Green I	Unchecked	Replicate group contains positives and negatives.	0.0039	0.0864233			36
20230928_BB_Lmono_agrB_1h post_2.5uM_ANALYSIS.lc96p	Rel Quant		E9	gyrA	None		33.42	33.935	0.72832	Unchecked	Negative control	Unknown	Target	Unknown	E9							SYBR Green I	Unchecked	Neg Ctrl is positive	1.0304	3.83214			45
20230928_BB_Lmono_agrB_1h post_2.5uM_ANALYSIS.lc96p	Rel Quant		F9	gyrA	None		34.45	33.935	0.72832	Unchecked	Negative control	Unknown	Target	Unknown	E9							SYBR Green I	Unchecked	Neg Ctrl is positive	0.9683	4.24782			54
20230928_BB_Lmono_agrB_1h post_2.5uM_ANALYSIS.lc96p	Rel Quant		A3	WT_untreated	pyk		20.48	20.64	0.162481	Unchecked	Unknown	Unknown	Target	Unknown	A3							SYBR Green I	Unchecked	No ratio because no reference gene defined	1.0791	4.02187			3
20230928_BB_Lmono_agrB_1h post_2.5uM_ANALYSIS.lc96p	Rel Quant		A4	d_untreated	pyk		20.57	20.785	0.249466	Unchecked	Unknown	Unknown	Target	Unknown	A4							SYBR Green I	Unchecked	No ratio because no reference gene defined	1.0766	4.01623			4
20230928_BB_Lmono_agrB_1h post_2.5uM_ANALYSIS.lc96p	Rel Quant		A5	WT_untreated	pyk		20.78	20.64	0.162481	Unchecked	Unknown	Unknown	Target	Unknown	A3							SYBR Green I	Unchecked	No ratio because no reference gene defined	1.4545	4.72946			5
20230928_BB_Lmono_agrB_1h post_2.5uM_ANALYSIS.lc96p	Rel Quant		A6	d_untreated	pyk		21.03	20.785	0.249466	Unchecked	Unknown	Unknown	Target	Unknown	A4							SYBR Green I	Unchecked	No ratio because no reference gene defined	1.4278	4.68824			6
20230928_BB_Lmono_agrB_1h post_2.5uM_ANALYSIS.lc96p	Rel Quant		B3	WT_untreated	pyk		20.52	20.64	0.162481	Unchecked	Unknown	Unknown	Target	Unknown	A3							SYBR Green I	Unchecked	No ratio because no reference gene defined	1.0649	3.98106			12
20230928_BB_Lmono_agrB_1h post_2.5uM_ANALYSIS.lc96p	Rel Quant		B4	d_untreated	pyk		20.57	20.785	0.249466	Unchecked	Unknown	Unknown	Target	Unknown	A4							SYBR Green I	Unchecked	No ratio because no reference gene defined	1.0829	4.02831			13
20230928_BB_Lmono_agrB_1h post_2.5uM_ANALYSIS.lc96p	Rel Quant		B5	WT_untreated	pyk		20.78	20.64	0.162481	Unchecked	Unknown	Unknown	Target	Unknown	A3							SYBR Green I	Unchecked	No ratio because no reference gene defined	1.4352	4.68278			14
20230928_BB_Lmono_agrB_1h post_2.5uM_ANALYSIS.lc96p	Rel Quant		B6	d_untreated	pyk		20.97	20.785	0.249466	Unchecked	Unknown	Unknown	Target	Unknown	A4							SYBR Green I	Unchecked	No ratio because no reference gene defined	1.3794	4.58948			15
20230928_BB_Lmono_agrB_1h post_2.5uM_ANALYSIS.lc96p	Rel Quant		C3	WT_P1	pyk		20.66	20.7575	0.163376	Unchecked	Unknown	Unknown	Target	Unknown	C3							SYBR Green I	Unchecked	No ratio because no reference gene defined	1.0969	4.0709			21
20230928_BB_Lmono_agrB_1h post_2.5uM_ANALYSIS.lc96p	Rel Quant		C4	d_P1	pyk		20.19	20.4925	0.247706	Unchecked	Unknown	Unknown	Target	Unknown	C4							SYBR Green I	Unchecked	No ratio because no reference gene defined	1.0738	4.00647			22
20230928_BB_Lmono_agrB_1h post_2.5uM_ANALYSIS.lc96p	Rel Quant		C5	WT_P1	pyk		20.87	20.7575	0.163376	Unchecked	Unknown	Unknown	Target	Unknown	C3							SYBR Green I	Unchecked	No ratio because no reference gene defined	1.4532	4.70663			23
20230928_BB_Lmono_agrB_1h post_2.5uM_ANALYSIS.lc96p	Rel Quant		C6	d_P1	pyk		20.7	20.4925	0.247706	Unchecked	Unknown	Unknown	Target	Unknown	C4							SYBR Green I	Unchecked	No ratio because no reference gene defined	1.4188	4.66608			24
20230928_BB_Lmono_agrB_1h post_2.5uM_ANALYSIS.lc96p	Rel Quant		D3	WT_P1	pyk		20.58	20.7575	0.163376	Unchecked	Unknown	Unknown	Target	Unknown	C3							SYBR Green I	Unchecked	No ratio because no reference gene defined	1.0962	4.05828			30
20230928_BB_Lmono_agrB_1h post_2.5uM_ANALYSIS.lc96p	Rel Quant		D4	d_P1	pyk		20.39	20.4925	0.247706	Unchecked	Unknown	Unknown	Target	Unknown	C4							SYBR Green I	Unchecked	No ratio because no reference gene defined	1.0918	4.07193			31
20230928_BB_Lmono_agrB_1h post_2.5uM_ANALYSIS.lc96p	Rel Quant		D5	WT_P1	pyk		20.92	20.7575	0.163376	Unchecked	Unknown	Unknown	Target	Unknown	C3							SYBR Green I	Unchecked	No ratio because no reference gene defined	1.4606	4.75804			32
20230928_BB_Lmono_agrB_1h post_2.5uM_ANALYSIS.lc96p	Rel Quant		D6	d_P1	pyk		20.69	20.4925	0.247706	Unchecked	Unknown	Unknown	Target	Unknown	C4							SYBR Green I	Unchecked	No ratio because no reference gene defined	1.4506	4.73855			33
20230928_BB_Lmono_agrB_1h post_2.5uM_ANALYSIS.lc96p	Rel Quant		E3	WT_P2	pyk		20.57	20.86	0.28554	Unchecked	Unknown	Unknown	Target	Unknown	E3							SYBR Green I	Unchecked	No ratio because no reference gene defined	1.0592	3.97228			39
20230928_BB_Lmono_agrB_1h post_2.5uM_ANALYSIS.lc96p	Rel Quant		E4	d_P2	pyk		20.32	20.6	0.365969	Unchecked	Unknown	Unknown	Target	Unknown	E4							SYBR Green I	Unchecked	No ratio because no reference gene defined	1.0828	4.03226			40
20230928_BB_Lmono_agrB_1h post_2.5uM_ANALYSIS.lc96p	Rel Quant		E5	WT_P2	pyk		21.12	20.86	0.28554	Unchecked	Unknown	Unknown	Target	Unknown	E3							SYBR Green I	Unchecked	No ratio because no reference gene defined	1.4769	4.78082			41
20230928_BB_Lmono_agrB_1h post_2.5uM_ANALYSIS.lc96p	Rel Quant		E6	d_P2	pyk		20.95	20.6	0.365969	Unchecked	Unknown	Unknown	Target	Unknown	E4							SYBR Green I	Unchecked	No ratio because no reference gene defined	1.4592	4.74932			42
20230928_BB_Lmono_agrB_1h post_2.5uM_ANALYSIS.lc96p	Rel Quant		F3	WT_P2	pyk		20.66	20.86	0.28554	Unchecked	Unknown	Unknown	Target	Unknown	E3							SYBR Green I	Unchecked	No ratio because no reference gene defined	1.0712	4.00349			48
20230928_BB_Lmono_agrB_1h post_2.5uM_ANALYSIS.lc96p	Rel Quant		F4	d_P2	pyk		20.25	20.6	0.365969	Unchecked	Unknown	Unknown	Target	Unknown	E4							SYBR Green I	Unchecked	No ratio because no reference gene defined	1.0826	4.02314			49
20230928_BB_Lmono_agrB_1h post_2.5uM_ANALYSIS.lc96p	Rel Quant		F5	WT_P2	pyk		21.09	20.86	0.28554	Unchecked	Unknown	Unknown	Target	Unknown	E3							SYBR Green I	Unchecked	No ratio because no reference gene defined	1.443	4.68239			50
20230928_BB_Lmono_agrB_1h post_2.5uM_ANALYSIS.lc96p	Rel Quant		F6	d_P2	pyk		20.88	20.6	0.365969	Unchecked	Unknown	Unknown	Target	Unknown	E4							SYBR Green I	Unchecked	No ratio because no reference gene defined	1.3744	4.57567			51
20230928_BB_Lmono_agrB_1h post_2.5uM_ANALYSIS.lc96p	Rel Quant		G3	WT_P2 thioether	pyk		20.4	20.6325	0.253558	Unchecked	Unknown	Unknown	Target	Unknown	G3							SYBR Green I	Unchecked	No ratio because no reference gene defined	1.059	3.96916			57
20230928_BB_Lmono_agrB_1h post_2.5uM_ANALYSIS.lc96p	Rel Quant		G4	d_P2 thioether	pyk		20.43	20.74	0.324654	Unchecked	Unknown	Unknown	Target	Unknown	G4							SYBR Green I	Unchecked	No ratio because no reference gene defined	1.0918	4.0525			58
20230928_BB_Lmono_agrB_1h post_2.5uM_ANALYSIS.lc96p	Rel Quant		G5	WT_P2 thioether	pyk		20.81	20.6325	0.253558	Unchecked	Unknown	Unknown	Target	Unknown	G3							SYBR Green I	Unchecked	No ratio because no reference gene defined	1.4179	4.65939			59
20230928_BB_Lmono_agrB_1h post_2.5uM_ANALYSIS.lc96p	Rel Quant		G6	d_P2 thioether	pyk		21	20.74	0.324654	Unchecked	Unknown	Unknown	Target	Unknown	G4							SYBR Green I	Unchecked	No ratio because no reference gene defined	1.375	4.57811			60
20230928_BB_Lmono_agrB_1h post_2.5uM_ANALYSIS.lc96p	Rel Quant		H3	WT_P2 thioether	pyk		20.43	20.6325	0.253558	Unchecked	Unknown	Unknown	Target	Unknown	G3							SYBR Green I	Unchecked	No ratio because no reference gene defined	1.0426	3.93481			65
20230928_BB_Lmono_agrB_1h post_2.5uM_ANALYSIS.lc96p	Rel Quant		H4	d_P2 thioether	pyk		20.49	20.74	0.324654	Unchecked	Unknown	Unknown	Target	Unknown	G4							SYBR Green I	Unchecked	No ratio because no reference gene defined	1.0237	3.90243			66
20230928_BB_Lmono_agrB_1h post_2.5uM_ANALYSIS.lc96p	Rel Quant		H5	WT_P2 thioether	pyk		20.89	20.6325	0.253558	Unchecked	Unknown	Unknown	Target	Unknown	G3							SYBR Green I	Unchecked	No ratio because no reference gene defined	1.382	4.58533			67
20230928_BB_Lmono_agrB_1h post_2.5uM_ANALYSIS.lc96p	Rel Quant		H6	d_P2 thioether	pyk		21.04	20.74	0.324654	Unchecked	Unknown	Unknown	Target	Unknown	G4							SYBR Green I	Unchecked	No ratio because no reference gene defined	1.4056	4.64505			68

## Sheet: Target gene_agrB
	Housekeeping Gene (gyrA)							Gene of Interest (agrB)
Sample	Cq1 (tech rep1)	Cq2 (tech rep2)	Avg Cq				Sample	Cq1 (tech rep1)	Cq2 (tech rep2)	Avg Cq	ΔCq	ΔΔCq	2^-ΔΔCq	LOG
Untreated (Bio rep 1)	21.29	21.38	21.335				Untreated (Bio rep 1)	18.08	17.99	18.035	-3.3	-0.515	1.42899	0.515		WT data
Untreated (Bio rep 2)	16.37	16.57	16.47				Untreated (Bio rep 2)	13.91	13.92	13.915	-2.555	0.23	0.852635	-0.23
Untreated (Bio rep3)	16.39	16.53	16.46				Untreated (Bio rep3)	13.93	13.99	13.96	-2.5	0.285	0.820742	-0.285
P1 (Bio rep1)	21.3	21.4	21.35				P1 (Bio rep1)	18.19	18.17	18.18	-3.17	-0.385	1.30586	0.385
P1 (Bio rep2)	16.34	16.5	16.42				P1 (Bio rep2)	13.75	13.8	13.775	-2.645	0.14	0.907519	-0.14
P1 (Bio rep3)	16.53	16.69	16.61				P1 (Bio rep3)	14.45	13.92	14.185	-2.425	0.36	0.779165	-0.36
P2 (Bio rep1)	21.48	21.49	21.485				P2 (Bio rep1)	18.11	18.08	18.095	-3.39	-0.605	1.52098	0.605
P2 (Bio rep2)	16.46	16.46	16.46				P2 (Bio rep2)	13.78	13.8	13.79	-2.67	0.115	0.923382	-0.115
P2 (Bio rep3)	16.56	16.62	16.59				P2 (Bio rep3)	13.9	13.99	13.945	-2.645	0.14	0.907519	-0.14
P3 (Bio rep1)	21.48	21.49	21.485				P3 (Bio rep1)	18.19	18.19	18.19	-3.295	-0.51	1.42405	0.51
P3 (Bio rep2)	16.43	16.71	16.57				P3 (Bio rep2)	13.88	13.88	13.88	-2.69	0.095	0.936272	-0.095
P3 (Bio rep3)	16.66	16.94	16.8				P3 (Bio rep3)	14.13	14.11	14.12	-2.68	0.105	0.929805	-0.105
P2 thioether (Bio rep1)	21.73	22.24	21.985				P2 thioether (Bio rep1)	18.2	18.21	18.205	-3.78	-0.995	1.99308	0.995
P2 thioether (Bio rep2)	16.5	16.52	16.51				P2 thioether (Bio rep2)	13.38	13.41	13.395	-3.115	-0.33	1.25701	0.33
P2 thioether (Bio rep3)	16.62	16.64	16.63				P2 thioether (Bio rep3)	13.32	13.36	13.34	-3.29	-0.505	1.41912	0.505
									Avg. ΔCq untreated		-2.785
	Housekeeping Gene (gyrA)							Gene of Interest (agrB)
Sample	Cq1 (tech rep1)	Cq2 (tech rep2)	Avg Cq				Sample	Cq1 (tech rep1)	Cq2 (tech rep2)	Avg Cq	ΔCq	ΔΔCq	2^-ΔΔCq	LOG
Untreated (Bio rep 1)	21.21	21.31	21.26				Untreated (Bio rep 1)	23.59	23.53	23.56	2.3	5.085	0.029462	-5.085		DagrD data
Untreated (Bio rep 2)	16.26	16.23	16.245				Untreated (Bio rep 2)	19.04	18.89	18.965	2.72	5.505	0.0220206	-5.505
Untreated (Bio rep3)	16.43	16.44	16.435				Untreated (Bio rep3)	19.05	18.87	18.96	2.525	5.31	0.0252076	-5.31
P1 (Bio rep1)	21.25	21.3	21.275				P1 (Bio rep1)	18.76	18.81	18.785	-2.49	0.295	0.815072	-0.295
P1 (Bio rep2)	16.44	16.33	16.385				P1 (Bio rep2)	14.25	14.35	14.3	-2.085	0.7	0.615572	-0.7
P1 (Bio rep3)	16.64	16.59	16.615				P1 (Bio rep3)	14.43	14.49	14.46	-2.155	0.63	0.646176	-0.63
P2 (Bio rep1)	21.24	21.34	21.29				P2 (Bio rep1)	18.46	18.44	18.45	-2.84	-0.055	1.03886	0.055
P2 (Bio rep2)	16.38	16.55	16.465				P2 (Bio rep2)	13.8	13.77	13.785	-2.68	0.105	0.929805	-0.105
P2 (Bio rep3)	16.72	16.69	16.705				P2 (Bio rep3)	14.14	14.12	14.13	-2.575	0.21	0.864537	-0.21
P3 (Bio rep1)	21.35	21.34	21.345				P3 (Bio rep1)	19.51	19.47	19.49	-1.855	0.93	0.524858	-0.93
P3 (Bio rep2)	16.35	16.38	16.365				P3 (Bio rep2)	14.41	14.39	14.4	-1.965	0.82	0.566442	-0.82
P3 (Bio rep3)	16.66	16.71	16.685				P3 (Bio rep3)	14.47	14.48	14.475	-2.21	0.575	0.671286	-0.575
P2 thioether (Bio rep1)	21.41	21.48	21.445				P2 thioether (Bio rep1)	17.82	17.81	17.815	-3.63	-0.845	1.79626	0.845
P2 thioether (Bio rep2)	16.52	16.48	16.5				P2 thioether (Bio rep2)	13.21	13.23	13.22	-3.28	-0.495	1.40932	0.495
P2 thioether (Bio rep3)	16.76	16.55	16.655				P2 thioether (Bio rep3)	13.59	13.28	13.435	-3.22	-0.435	1.35191	0.435

## Sheet: Target gene_lmo0477
	Housekeeping Gene (gyrA)							Gene of Interest (lmo0477)
Sample	Cq1 (tech rep1)	Cq2 (tech rep2)	Avg Cq				Sample	Cq1 (tech rep1)	Cq2 (tech rep2)	Avg Cq	ΔCq	ΔΔCq	2^-ΔΔCq	LOG
Untreated (Bio rep 1)	17.205	16.735	16.97				Untreated (Bio rep 1)	19.195	19.05	19.1225	2.1525	-0.666667	1.5874	0.666667		WT data
Untreated (Bio rep 2)	15.84	15.66	15.75				Untreated (Bio rep 2)	19.29	19.29	19.29	3.54	0.720833	0.606747	-0.720833
Untreated (Bio rep3)	16.38	16.33	16.355				Untreated (Bio rep3)	19.11	19.13	19.12	2.765	-0.0541667	1.03826	0.0541667
P1 (Bio rep1)	17.355	17.06	17.2075				P1 (Bio rep1)	19.445	19.435	19.44	2.2325	-0.586667	1.50177	0.586667
P1 (Bio rep2)	15.85	15.78	15.815				P1 (Bio rep2)	19.19	19.39	19.29	3.475	0.655833	0.634709	-0.655833
P1 (Bio rep3)	16.43	16.41	16.42				P1 (Bio rep3)	19.03	19	19.015	2.595	-0.224167	1.1681	0.224167
P2 (Bio rep1)	17.395	17.095	17.245				P2 (Bio rep1)	19.325	19.17	19.2475	2.0025	-0.816667	1.76133	0.816667
P2 (Bio rep2)	15.94	15.94	15.94				P2 (Bio rep2)	19.15	19.26	19.205	3.265	0.445833	0.73416	-0.445833
P2 (Bio rep3)	16.54	16.44	16.49				P2 (Bio rep3)	18.9	19	18.95	2.46	-0.359167	1.28268	0.359167
P3 (Bio rep1)	17.46	17.255	17.3575				P3 (Bio rep1)	19.26	19.175	19.2175	1.86	-0.959167	1.94419	0.959167
P3 (Bio rep2)	15.99	15.98	15.985				P3 (Bio rep2)	19.46	19.48	19.47	3.485	0.665833	0.630325	-0.665833
P3 (Bio rep3)	16.64	16.59	16.615				P3 (Bio rep3)	19.13	19.12	19.125	2.51	-0.309167	1.23899	0.309167
P2 thioether (Bio rep1)	17.69	17.31	17.5				P2 thioether (Bio rep1)	18.615	18.475	18.545	1.045	-1.77417	3.4204	1.77417
P2 thioether (Bio rep2)	15.9	15.87	15.885				P2 thioether (Bio rep2)	17.74	17.88	17.81	1.925	-0.894167	1.85854	0.894167
P2 thioether (Bio rep3)	16.33	16.22	16.275				P2 thioether (Bio rep3)	17.48	17.43	17.455	1.18	-1.63917	3.11486	1.63917
									Avg. ΔCq untreated		2.81917
	Housekeeping Gene (gyrA)							Gene of Interest (lmo0477)
Sample	Cq1 (tech rep1)	Cq2 (tech rep2)	Avg Cq				Sample	Cq1 (tech rep1)	Cq2 (tech rep2)	Avg Cq	ΔCq	ΔΔCq	2^-ΔΔCq	LOG
Untreated (Bio rep 1)	17.11	16.87	16.99				Untreated (Bio rep 1)	25.17	25.045	25.1075	8.1175	5.29833	0.0254122	-5.29833		DagrD data
Untreated (Bio rep 2)	15.84	15.78	15.81				Untreated (Bio rep 2)	24.08	24.32	24.2	8.39	5.57083	0.0210384	-5.57083
Untreated (Bio rep3)	16.09	16.11	16.1				Untreated (Bio rep3)	23.68	23.61	23.645	7.545	4.72583	0.0377905	-4.72583
P1 (Bio rep1)	17.125	16.745	16.935				P1 (Bio rep1)	21.075	20.835	20.955	4.02	1.20083	0.435024	-1.20083
P1 (Bio rep2)	15.76	15.77	15.765				P1 (Bio rep2)	20.07	20.43	20.25	4.485	1.66583	0.315162	-1.66583
P1 (Bio rep3)	16.2	16.15	16.175				P1 (Bio rep3)	19.9	20.13	20.015	3.84	1.02083	0.492832	-1.02083
P2 (Bio rep1)	17.295	16.92	17.1075				P2 (Bio rep1)	20.285	20.11	20.1975	3.09	0.270833	0.828841	-0.270833
P2 (Bio rep2)	15.9	15.96	15.93				P2 (Bio rep2)	19.25	19.31	19.28	3.35	0.530833	0.692155	-0.530833
P2 (Bio rep3)	16.44	16.25	16.345				P2 (Bio rep3)	19.23	19.15	19.19	2.845	0.0258333	0.982253	-0.0258333
P3 (Bio rep1)	17.38	17.055	17.2175				P3 (Bio rep1)	21.735	21.705	21.72	4.5025	1.68333	0.311362	-1.68333
P3 (Bio rep2)	15.86	15.88	15.87				P3 (Bio rep2)	20.19	20.25	20.22	4.35	1.53083	0.346077	-1.53083
P3 (Bio rep3)	16.1	16.15	16.125				P3 (Bio rep3)	19.46	19.48	19.47	3.345	0.525833	0.694558	-0.525833
P2 thioether (Bio rep1)	17.44	16.98	17.21				P2 thioether (Bio rep1)	18.06	17.96	18.01	0.8	-2.01917	4.0535	2.01917
P2 thioether (Bio rep2)	15.91	15.93	15.92				P2 thioether (Bio rep2)	17.52	17.58	17.55	1.63	-1.18917	2.28021	1.18917
P2 thioether (Bio rep3)	16.29	16.11	16.2				P2 thioether (Bio rep3)	16.78	16.9	16.84	0.64	-2.17917	4.52892	2.17917
